# Supplementary material for: The Neuroproteomic Basis of Enhanced Perception and Processing of Brood Signals That Trigger Increased Reproductive Investment in Honeybee (Apis mellifera) Workers
Source: Mol Cell Proteomics. 2020 Nov 25;19(10):1632–48. doi: 10.1074/mcp.RA120.002123 (PMC8014994; doi:10.1074/mcp.RA120.002123)
Supplement: Supplementary file 1 [file mmc1.zip]

Archive with 3 entries (3 files):
- 160718_2_supp_556829_qcpjc6.xlsx
- 160718_2_supp_556832_qcpjc8.pdf
- 160718_2_supp_561966_qdfzrs.pdf
