# Supplementary material for: The Neuroproteomic Basis of Enhanced Perception and Processing of Brood Signals That Trigger Increased Reproductive Investment in Honeybee (Apis mellifera) Workers
Source: Mol Cell Proteomics. 2020 Nov 25;19(10):1632–48. doi: 10.1074/mcp.RA120.002123 (PMC8014994; doi:10.1074/mcp.RA120.002123)
Supplement: Supplementary file 1 [file mmc1.zip › 160718_2_supp_556829_qcpjc6.xlsx]

## Sheet: Table S1
Table S1. Measurement of larval acceptance and RJ production between unselected Italian bees (ITBs) and high royal jelly producing bees (RJBs).
		Bee stock	Larvae	Larval acceptance rate (%)						Royal jelly weight (g)								Royal jelly weight of per queen cell (g)
				1	2	3	Average rate (%)	Average (%)	SD	1	2	3	Average weight (g)			Average (g)	SD	1	2	3	Average weight (g)			Average (g)	SD
		ITBs	RJBs	0.47619	0.119048	0.333333	0.309524	0.192063	0.136476	19.3877	6.0317	10.5935	12.0043			6.39042	4.52163	0.153871	0.0478706	0.0840754	0.0952722			0.0507176	0.0358859
		ITBs	RJBs	0	0.253968	0.301587	0.185185			0	9.3128	11.4893	6.93403					0	0.0739111	0.0911849	0.055032
		ITBs	RJBs	0.357143	0.452381	0.238095	0.349206			13.5946	8.8767	5.3616	9.27763					0.107894	0.07045	0.0425524	0.073632
		ITBs	RJBs	0.0238095	0.119048	0.00793651	0.0502646			0.9224	2.3991	0.4704	1.26397					0.00732063	0.0190405	0.00373333	0.0100315
		ITBs	RJBs	0	0.0714286	0.126984	0.0661376			0	3.3252	4.0913	2.47217					0	0.0263905	0.0324706	0.0196204
		RJBs	RJBs	0.84127	0.857143	0.706349	0.801587	0.801058	0.0253334	79.8467	74.4538	53.7776	69.3594			64.2732	8.85617	0.633704	0.590903	0.426806	0.550471			0.510105	0.0702871
		RJBs	RJBs	0.81746	0.547619	0.936508	0.767196			78.786	45.8177	61.8404	62.148					0.625286	0.363633	0.490797	0.493238
		RJBs	RJBs	0.825397	0.738095	0.833333	0.798942			55.617	61.1969	65.5259	60.7799					0.441405	0.48569	0.520047	0.48238
		RJBs	RJBs	0.801587	0.880952	0.833333	0.838624			51.2021	53.9748	53.5201	52.899					0.406366	0.428371	0.424763	0.419833
		RJBs	RJBs	0.785714	0.936508	0.674603	0.798942			82.7229	84.8511	60.9653	76.1798					0.656531	0.673421	0.483852	0.604601
		ITBs	ITBs	0.0634921	0.15873	0.388889	0.203704	0.166667	0.0553347	2.7778	3.7752	8.7782	5.1104			5.95456	2.03011	0.022046	0.0299619	0.0696683	0.0405587			0.0470787	0.0164536
		ITBs	ITBs	0	0.380952	0.166667	0.18254			0	13.4756	6.6323	6.70263					0	0.106949	0.0526373	0.0531955
		ITBs	ITBs	0.00793651	0.18254	0.015873	0.0687831			0.3397	7.498	0.8024	2.88003					0	0.0595079	0.00636825	0.0219587
		ITBs	ITBs	0	0.253968	0.301587	0.185185			0	9.3128	11.4893	6.93403					0	0.0739111	0.0911849	0.055032
		ITBs	ITBs	0.214286	0.214286	0.150794	0.193122			9.9925	7.6906	6.754	8.1457					0.0793056	0.0610365	0.0536032	0.0646484
		RJBs	ITBs	0.84127	0.952381	0.880952	0.891534	0.838095	0.0324762	49.0063	49.8395	49.0408	49.2955			52.6796	3.98041	0.388939	0.395552	0.389213	0.391234			0.418092	0.0315906
		RJBs	ITBs	0.714286	0.936508	0.84127	0.830688			53.2536	50.1849	55.3916	52.9434					0.422648	0.398293	0.439616	0.420185
		RJBs	ITBs	0.912698	0.746032	0.857143	0.838624			49.0099	46.768	48.7433	48.1737					0.388967	0.371175	0.386852	0.382331
		RJBs	ITBs	0.634921	0.873016	0.904762	0.804233			52.6306	67.6138	52.5687	57.6044					0.417703	0.536617	0.417212	0.457178
		RJBs	ITBs	0.706349	0.912698	0.857143	0.825397			51.22	52.8255	62.0972	55.3809					0.406508	0.41925	0.492835	0.439531

## Sheet: Table S2
Table S2. Protein groups identified in the antennal lobes (ALs) of newly emerged bees (NEBs) between unselected Italian bees (ITBs) and high royal jelly producing bees (RJBs). All proteins were identified by searching against the database sequence of Apis mellifera (22460 protein sequences, downloaded on 18 April, 2017 from NCBI database). Notes: ITB-N-AL represents the antennal lobes of Italian …
ITB-N-AL-1	ITB-N-AL-2	ITB-N-AL-3	RJB-N-AL-1	RJB-N-AL-2	RJB-N-AL-3	C: Student's T-test Significant ITB-N-AL_RJB-N-AL	C: Student's T-test significant	N: Peptides	N: Razor + unique peptides	N: Unique peptides	N: Sequence coverage [%]	N: Unique + razor sequence coverage [%]	N: Unique sequence coverage [%]	N: Mol. weight [kDa]	N: Q-value	N: Score	N: Intensity	N: MS/MS count	N: -Log Student's T-test p-value ITB-N-AL_RJB-N-AL	N: Student's T-test q-value ITB-N-AL_RJB-N-AL	N: Student's T-test Difference ITB-N-AL_RJB-N-AL	N: Student's T-test Test statistic ITB-N-AL_RJB-N-AL	T: Protein IDs	T: Majority protein IDs
28.7587	28.2205	28.5705	28.6909	28.8316	28.6092			8	8	8	58.6	58.6	58.6	20.026	0	257.17	2618900000	64	0.496454	0.54358	-0.194003	-0.717088	gi|1031994809	gi|1031994809
29.3824	29.6351	29.8007	29.8882	29.6595	29.734			6	6	6	68.8	68.8	68.8	11.764	0	320.8	5405900000	64	0.483107	0.592862	-0.154477	-0.646299	gi|1031994814	gi|1031994814
22.8398	NaN	NaN	NaN	23.039	23.0709			1	1	1	20	20	20	14.745	0	6.5328	24542000	3	0	1	-0.215079	0	gi|1031994818	gi|1031994818
25.4372	24.2723	24.7715	24.7877	25.1269	24.3826			7	7	7	14.3	14.3	14.3	80.259	0	13.242	198990000	11	0.052654	0.943634	0.0612176	0.122394	gi|571576779;gi|571576777;gi|571576775;gi|1031994833	gi|571576779;gi|571576777;gi|571576775;gi|1031994833
24.4205	25.2432	24.3492	24.9486	24.2339	24.844			2	2	2	18.8	18.8	18.8	20.431	0	15.242	171300000	10	0.00408268	1	-0.00453186	-0.00978281	gi|328792927;gi|1031994842	gi|328792927;gi|1031994842
31.4653	31.3856	31.3962	31.6051	31.6391	31.5113			79	79	79	50	50	50	229.77	0	323.31	19029000000	472	1.68573	0.308992	-0.169484	-1.16357	gi|1031994863	gi|1031994863
28.0651	28.1742	28.2087	28.1865	28.2392	28.5284			12	12	12	58	58	58	32.519	0	125.93	1967700000	60	0.666652	0.497803	-0.168715	-0.785617	gi|1031994897	gi|1031994897
24.848	24.9946	25.0561	24.9183	24.2997	24.9251			3	3	3	19	19	19	15.997	0	15.788	189170000	22	0.509981	0.4917	0.251861	0.796181	gi|1031994901;gi|571576839;gi|571576841	gi|1031994901;gi|571576839
27.3352	27.5402	27.6847	27.5177	27.4432	27.5322			22	22	22	31.8	31.8	31.8	107.37	0	87.532	1177800000	68	0.0745806	0.949983	0.0223109	0.108801	gi|1031994961;gi|1031994959	gi|1031994961;gi|1031994959
25.8121	25.7177	25.8011	26.8534	26.7774	26.7206	+	ITB-N-AL_RJB-N-AL	4	4	4	13.6	13.6	13.6	44.619	0	10.14	532700000	11	4.49166	0	-1.00687	-6.77278	gi|1031994988	gi|1031994988
22.9541	22.3581	22.6832	NaN	NaN	23.6317			2	2	2	6	6	6	63.072	0	6.5519	36354000	3	0	1	-0.966535	0	gi|1031995004;gi|571576965;gi|1031995001;gi|1031994999;gi|1031994997	gi|1031995004;gi|571576965;gi|1031995001;gi|1031994999;gi|1031994997
26.5815	26.5419	26.483	26.2821	26.4205	26.3363			7	7	7	18.8	18.8	18.8	61.567	0	46.061	602830000	33	1.72968	0.277775	0.189129	1.26597	gi|1031995066	gi|1031995066
27.3564	27.4631	27.3848	27.2904	27.3644	27.044			5	5	5	33.8	33.8	33.8	17.007	0	12.193	1036400000	13	0.759833	0.466226	0.168505	0.834221	gi|1031995290;gi|1031995292	gi|1031995290;gi|1031995292
23.1508	23.228	23.5493	22.798	23.278	NaN			1	1	1	10.9	10.9	10.9	14.206	0	7.1287	51107000	1	0.471613	0.503744	0.271382	0.802047	gi|1031995321	gi|1031995321
28.2027	27.9308	28.3459	28.2705	28.197	28.1141			11	11	11	48	48	48	48.175	0	88.209	1871100000	60	0.0936036	0.92894	-0.0340443	-0.148122	gi|66534191;gi|1031995362	gi|66534191;gi|1031995362
23.3342	22.3335	22.2666	23.0291	NaN	23.9953			3	3	3	6.9	6.9	6.9	68.692	0	4.9788	57608000	2	0.643431	0.29016	-0.867429	-1.28891	gi|1031995370	gi|1031995370
25.8016	25.9737	25.5931	25.3492	25.726	25.4584			10	10	10	43.6	43.6	43.6	40.873	0	60.837	329350000	21	0.821038	0.346246	0.278225	1.08273	gi|328793273;gi|571577437;gi|1031995403	gi|328793273;gi|571577437;gi|1031995403
23.8431	24.0018	23.5822	23.9925	23.6966	23.7736			4	4	4	6.3	6.3	6.3	75.617	0	5.954	92827000	6	0.0263578	0.987605	-0.0118745	-0.0473004	gi|571577442;gi|1031995409;gi|1031995407	gi|571577442;gi|1031995409;gi|1031995407
27.3729	27.2168	27.105	27.3061	27.2928	27.3204			9	9	9	22.7	22.7	22.7	55.703	0	56.05	1068100000	38	0.406662	0.757923	-0.0748749	-0.420388	gi|328793281;gi|1031995413	gi|328793281;gi|1031995413
28.3728	28.5385	28.6273	28.6884	28.6424	28.6788			8	8	8	57.4	57.4	57.4	25.721	0	300.71	2519000000	66	0.969284	0.445739	-0.157001	-0.892684	gi|1031995417;gi|48103883	gi|1031995417;gi|48103883
22.5635	22.8424	NaN	22.5382	23.1777	22.401			3	3	3	4.2	4.2	4.2	104.28	0	7.0453	42323000	7	0.00264922	1	-0.00269667	-0.00633084	gi|1031995470;gi|1031995467;gi|1031995472	gi|1031995470;gi|1031995467;gi|1031995472
24.155	24.067	24.002	24.611	24.2687	24.235			2	2	2	3.6	3.6	3.6	64.149	0.00038314	3.3695	119890000	1	1.0902	0.267195	-0.296923	-1.302	gi|1031995865;gi|1031995498	gi|1031995865;gi|1031995498
33.5688	33.4385	33.3709	33.9311	34.1429	34.1077	+	ITB-N-AL_RJB-N-AL	24	24	24	47.5	47.5	47.5	46.754	0	323.31	94894000000	428	2.62797	0.0315897	-0.601194	-3.20556	gi|1031995519;gi|237681308	gi|1031995519
24.6646	24.871	24.9485	25.1736	24.9642	24.8128			3	3	3	14	14	14	24.3	0	4.814	194980000	10	0.505634	0.581553	-0.155533	-0.663016	gi|1031995521	gi|1031995521
24.2575	24.6069	23.8305	24.1135	24.1656	24.4036			3	3	3	3.9	3.9	3.9	132.92	0	10.495	121670000	11	0.00546605	1	0.00402959	0.0117954	gi|1031995535	gi|1031995535
NaN	23.4315	22.2931	22.6602	22.5223	22.4115			1	1	1	9.2	9.2	9.2	17.397	0.0018109	2.4463	35965000	2	0.299828	0.625182	0.331009	0.619543	gi|1031995548	gi|1031995548
23.2235	22.4586	22.4214	NaN	22.3468	23.7741			1	1	1	2.5	2.5	2.5	60.46	0.00038344	3.3772	40449000	4	0.215845	0.715119	-0.359303	-0.492227	gi|1031995609	gi|1031995609
23.8365	26.1296	25.7615	25.1409	25.5177	25.0044			6	4	4	31.4	22.4	22.4	23.927	0	11.637	266880000	6	0.00976317	0.993472	0.0215632	0.0260621	gi|1031995690	gi|1031995690
24.6286	22.5612	22.0593	22.22	22.3435	22.5054			3	3	3	3.1	3.1	3.1	133.61	0	9.4706	53594000	5	0.387243	0.475954	0.726741	0.816045	gi|1031995783;gi|1031996440	gi|1031995783
23.3645	23.7542	23.9555	23.7324	23.4551	23.633			3	3	3	17.1	17.1	17.1	29.405	0	24.899	82106000	8	0.166478	0.844966	0.0845687	0.290119	gi|1031995785	gi|1031995785
27.8263	27.9842	27.6732	27.9484	27.6514	27.7184			5	5	5	21.1	21.1	21.1	25.451	0	19.776	1539000000	11	0.163515	0.876302	0.0552343	0.243231	gi|48103887;gi|1031995792	gi|48103887;gi|1031995792
23.954	22.8582	23.5331	24.0038	23.8328	NaN			3	3	3	2.7	2.7	2.7	202.88	0.00038373	3.4006	78923000	2	0.466253	0.452414	-0.469867	-0.908916	gi|1031995841;gi|571577989;gi|571577991	gi|1031995841;gi|571577989;gi|571577991
26.8065	26.563	26.3215	26.4731	26.7614	27.3206			4	4	4	50	50	50	13.781	0	62.206	734410000	23	0.431694	0.525265	-0.288039	-0.747197	gi|1031995855	gi|1031995855
29.8129	29.6753	29.9028	29.8135	29.6012	29.5827			33	33	33	23.7	23.7	23.7	196.66	0	301.4	5570700000	176	0.590204	0.585247	0.131203	0.658318	gi|1031995919	gi|1031995919
24.0898	NaN	24.8921	23.863	24.2883	24.6827			3	3	3	13.5	13.5	13.5	44.457	0	39.039	114070000	5	0.185345	0.778702	0.212967	0.403712	gi|571578133;gi|571578131;gi|1031995970;gi|1031995966;gi|328793654;gi|571578127	gi|571578133;gi|571578131;gi|1031995970;gi|1031995966;gi|328793654;gi|571578127
21.7841	NaN	NaN	21.4824	21.8175	NaN			1	1	1	7.7	7.7	7.7	31.19	0	5.2661	10585000	1	0	1	0.134194	0	gi|1031996031	gi|1031996031
26.8985	26.6917	27.2006	27.194	26.9827	26.8135			9	9	9	42.7	42.7	42.7	30.39	0	23.694	827270000	43	0.132846	0.88081	-0.0664921	-0.233905	gi|66533867;gi|571578233;gi|571578231;gi|1031996051	gi|66533867;gi|571578233;gi|571578231;gi|1031996051
26.2205	26.2961	26.2312	26.4286	26.2268	26.4193			20	20	20	4.7	4.7	4.7	598.38	0	57.506	518150000	47	0.71204	0.595476	-0.108937	-0.641223	gi|571578252;gi|1031996062;gi|571578250;gi|571578248;gi|571578246	gi|571578252;gi|1031996062;gi|571578250;gi|571578248;gi|571578246
32.0934	32.1421	32.2056	32.1072	31.982	31.8486			20	20	19	60.7	60.7	57.6	40.471	0	323.31	27941000000	228	0.964944	0.426249	0.167764	0.924706	gi|1031996080;gi|571578646	gi|1031996080
26.6389	26.4414	26.5438	26.4095	26.2616	26.3935			9	9	9	30.8	30.8	30.8	52.615	0	34.735	571190000	32	1.18772	0.351097	0.186513	1.07301	gi|1031996102;gi|1031996205;gi|1031996203;gi|1031996100	gi|1031996102;gi|1031996205;gi|1031996203;gi|1031996100
26.7389	25.5836	26.8213	25.7987	26.2148	26.4996			4	4	4	15	15	15	46.939	0	10.411	520470000	7	0.178058	0.786428	0.210188	0.383274	gi|1031996123	gi|1031996123
25.0716	24.8629	24.7717	24.6368	24.7431	25.4385			4	4	4	22.5	22.5	22.5	40.313	0	11.54	196700000	9	0.0480851	0.953866	-0.0374082	-0.102043	gi|1031996125	gi|1031996125
29.8989	29.7745	29.624	29.8591	29.7231	29.7108			9	9	9	66.2	66.2	66.2	17.592	0	194.27	6238500000	79	0.00513073	1	0.00145022	0.00752945	gi|1031996131	gi|1031996131
23.5476	NaN	21.9852	22.9713	23.3754	22.0656			1	1	1	1.3	1.3	1.3	169.78	0.0081855	1.8089	49578000	2	0.0159749	0.98785	-0.0377245	-0.043489	gi|1031996155	gi|1031996155
22.6539	22.2438	22.4689	22.496	22.5589	22.2805			1	1	1	4.9	4.9	4.9	53.394	0.00073448	2.71	47652000	2	0.0239879	0.987745	0.0104345	0.0425067	gi|571578346;gi|1031996165	gi|571578346;gi|1031996165
28.4703	27.7799	27.5863	27.6239	28.7706	28.1451			4	4	4	18.7	18.7	18.7	51.278	0	87.496	2141700000	16	0.213376	0.737369	-0.234376	-0.445219	gi|1031996169	gi|1031996169
22.2713	21.9223	22.0103	22.0097	22.0716	22.5618			2	2	2	6.7	6.7	6.7	42.545	0	7.7955	28569000	9	0.290692	0.713577	-0.146365	-0.482036	gi|1031996171	gi|1031996171
25.3638	25.4752	25.0843	25.013	25.1261	25.1959			5	5	5	7.6	7.6	7.6	111.28	0	16.152	239180000	13	0.698998	0.458611	0.196109	0.860493	gi|1031996178;gi|1031996188;gi|1031996186;gi|1031996184;gi|1031996182;gi|1031996180	gi|1031996178;gi|1031996188;gi|1031996186;gi|1031996184;gi|1031996182;gi|1031996180
25.0361	25.5063	25.681	25.8371	25.3934	25.2043			4	4	4	17.1	17.1	17.1	33.361	0	11.162	283870000	9	0.0935873	0.903863	-0.0704708	-0.191078	gi|1031996234	gi|1031996234
28.7176	28.641	28.9819	28.8957	28.7297	28.5431			11	11	11	34.6	34.6	34.6	33.869	0	96.606	2831400000	59	0.147047	0.881068	0.0573336	0.233989	gi|1031996260	gi|1031996260
24.0823	23.3754	23.4763	23.3063	24.0482	24.0966			3	3	3	3.2	3.2	3.2	217.92	0	14.066	86807000	8	0.196015	0.778896	-0.172359	-0.393672	gi|1031996266	gi|1031996266
NaN	24.1806	23.7217	23.5446	NaN	23.2509			2	2	2	34	34	34	10.885	0.0081716	1.8025	77505000	2	0.746411	0.277272	0.553428	1.48594	gi|1031996277;gi|571578454;gi|328793847	gi|1031996277;gi|571578454;gi|328793847
28.6238	28.7368	28.909	29.0381	29.0065	28.7048			7	7	7	45.7	45.7	45.7	15.756	0	63.367	2986500000	44	0.521364	0.569174	-0.159891	-0.681118	gi|66552169;gi|1031996280	gi|66552169;gi|1031996280
22.7993	22.8646	NaN	23.3828	22.7685	23.22			3	3	3	8.1	8.1	8.1	49.317	0	4.7413	43423000	5	0.511042	0.46616	-0.29189	-0.862409	gi|571578511;gi|571578509;gi|507418846;gi|1031996330;gi|1031996327	gi|571578511;gi|571578509;gi|507418846;gi|1031996330;gi|1031996327
NaN	23.2315	23.355	23.1478	23.241	23.7336			2	2	2	14.1	14.1	14.1	15.183	0.006554	1.9155	54870000	2	0.120631	0.880859	-0.0808576	-0.238476	gi|1031996333	gi|1031996333
23.2687	22.9456	23.2439	22.7487	23.1571	22.4819			1	1	1	2.3	2.3	2.3	54.472	0.00074599	2.9905	51845000	2	0.736674	0.337497	0.35688	1.10797	gi|1031996340	gi|1031996340
24.8938	24.2283	24.8207	23.5691	24.3586	24.8344			2	1	1	24.7	14.8	14.8	9.0844	0	6.645	146720000	4	0.390737	0.52493	0.39362	0.749883	gi|1031996451	gi|1031996451
31.1538	31.0779	30.9103	31.469	31.7341	31.5466			16	16	16	53.9	53.9	53.9	48.741	0	263.5	16935000000	163	2.13354	0.0555897	-0.535913	-2.59367	gi|1032027382;gi|1031996455;gi|1032027384;gi|1031996453;gi|1032027380	gi|1032027382;gi|1031996455;gi|1032027384;gi|1031996453;gi|1032027380
23.6472	24.005	24.2101	24.0501	23.8341	23.712			4	4	1	6.3	6.3	2.1	68.174	0	6.9841	97767000	6	0.175301	0.839703	0.0887159	0.303933	gi|1031996470;gi|1031996468;gi|1031996466;gi|1031996464	gi|1031996470;gi|1031996468;gi|1031996466;gi|1031996464
22.9978	22.6692	22.5548	22.7539	23.2029	23.2158			2	2	2	6.4	6.4	6.4	52.914	0.00074349	2.9458	48798000	3	0.718397	0.361271	-0.316914	-1.05038	gi|1031996480;gi|1031995832	gi|1031996480;gi|1031995832
32.5051	32.5375	32.5119	32.7065	32.8388	32.7916			19	19	19	66.7	66.7	66.7	41.263	0	323.31	42127000000	275	2.54612	0.139751	-0.260797	-1.86352	gi|283436154;gi|1031996516;gi|1032022760;gi|571536242	gi|283436154;gi|1031996516;gi|1032022760;gi|571536242
21.4737	NaN	22.7202	NaN	21.9482	22.826			2	2	2	6.9	6.9	6.9	55.14	0.0032177	2.2858	21576000	5	0.130724	0.834005	-0.290171	-0.336524	gi|1031996544;gi|1031996540;gi|1031996542;gi|1032023694	gi|1031996544;gi|1031996540;gi|1031996542;gi|1032023694
24.6551	24.3742	24.2001	24.666	24.1202	24.2521			5	5	5	20.1	20.1	20.1	44.116	0	6.2757	145670000	9	0.109123	0.8991	0.0637461	0.204845	gi|1031996550;gi|328788653	gi|1031996550;gi|328788653
24.8936	24.7804	24.951	24.5835	24.4744	24.0982			2	2	2	7.6	7.6	7.6	34.012	0	5.9674	168310000	7	1.46292	0.13011	0.489612	1.91761	gi|1031996578	gi|1031996578
30.23	30.2969	30.2385	29.303	29.6894	29.4566	+	ITB-N-AL_RJB-N-AL	5	5	5	39.3	39.3	39.3	9.3814	0	323.31	6449100000	89	2.60182	0.0202927	0.772177	3.60369	gi|1031996724;gi|1032011775	gi|1031996724;gi|1032011775
24.4141	24.1959	24.5639	24.6223	24.2996	24.2845			3	3	3	23	23	23	19.419	0.00039386	3.9623	139680000	3	0.0236556	0.988293	-0.0108579	-0.0428397	gi|1031996811;gi|328790304	gi|1031996811;gi|328790304
26.1881	25.9677	25.1195	25.577	25.6533	25.6866			4	1	1	29.5	10.1	10.1	25.541	0	38.818	341690000	8	0.134462	0.852746	0.119421	0.279437	gi|1031996877;gi|1031996621	gi|1031996877;gi|1031996621
26.5309	25.6307	25.7497	25.8127	26.015	25.9111			6	2	2	43.4	11.5	11.5	21.539	0	4.8737	401560000	7	0.0697202	0.928657	0.0574856	0.148039	gi|1031996910	gi|1031996910
23.157	23.8271	23.4171	22.6114	22.9852	NaN			2	1	1	14.5	8.1	8.1	20.679	0.00074129	2.8909	52617000	5	0.988402	0.190587	0.668744	1.72466	gi|1031996937;gi|66513952	gi|1031996937;gi|66513952
26.3224	25.8543	26.1492	27.5961	27.3125	27.3408	+	ITB-N-AL_RJB-N-AL	8	8	8	23.4	23.4	23.4	52.947	0	62.518	777740000	26	2.87559	0.00228571	-1.30782	-4.95894	gi|66564326;gi|571563531;gi|571563527;gi|1031996946;gi|1032024090	gi|66564326;gi|571563531;gi|571563527;gi|1031996946
23.6678	23.5995	23.8966	25.0739	25.1536	25.4844	+	ITB-N-AL_RJB-N-AL	7	1	1	28.5	9	9	42.744	0	34.116	163120000	6	3.21861	0	-1.51601	-5.9572	gi|1031997018	gi|1031997018
23.8833	22.6563	23.4913	23.9962	23.8644	22.4476			1	1	1	7.5	7.5	7.5	15.939	0.00038183	3.3427	75736000	11	0.0517947	0.939387	-0.0924269	-0.129505	gi|1031997049	gi|1031997049
26.5566	26.3381	26.3689	27.0342	26.8967	26.93	+	ITB-N-AL_RJB-N-AL	10	10	10	35.4	35.4	35.4	46.506	0	34.104	681940000	27	2.58018	0.0380857	-0.532433	-2.96035	gi|1031997077;gi|336088626	gi|1031997077;gi|336088626
27.8	27.7248	27.7453	27.6536	27.7139	27.6918			15	15	15	29.4	29.4	29.4	79.659	0	162.08	1487700000	40	1.15851	0.665632	0.0703087	0.546984	gi|1032008124;gi|571579501;gi|1031997094;gi|571579499;gi|297515465;gi|571566065;gi|571566061	gi|1032008124;gi|571579501;gi|1031997094;gi|571579499;gi|297515465;gi|571566065;gi|571566061
23.8084	22.8839	23.3776	23.4923	23.3166	23.2957			2	2	2	2.9	2.9	2.9	115.35	0	5.0502	67704000	5	0.0139375	0.988993	-0.0115534	-0.0308701	gi|571508827;gi|571508824;gi|571508821;gi|1031997342;gi|571508818;gi|571508815;gi|571508812;gi|571508803;gi|571508799	gi|571508827;gi|571508824;gi|571508821;gi|1031997342;gi|571508818;gi|571508815;gi|571508812;gi|571508803;gi|571508799
21.4388	20.7619	21.0729	20.9519	21.0138	21.63			2	2	2	0.8	0.8	0.8	350.9	0	5.5857	14724000	1	0.13579	0.855492	-0.107371	-0.274089	gi|1031997396	gi|1031997396
22.864	24.0277	23.6035	23.6502	23.4889	22.6154			2	2	2	22.8	22.8	22.8	15.174	0	5.8411	72388000	3	0.203697	0.745202	0.246924	0.434798	gi|1031997398	gi|1031997398
25.856	26.3914	26.0833	26.5846	26.7546	27.1129			3	3	3	4	4	4	73.209	0	14.805	591880000	14	1.48984	0.0844875	-0.707093	-2.21108	gi|1031997409	gi|1031997409
26.263	26.3321	26.8862	26.8092	26.7949	27.0845			11	11	11	19.4	19.4	19.4	83.178	0	40.029	678590000	25	0.855566	0.27811	-0.402411	-1.26307	gi|1031997435	gi|1031997435
30.3606	30.2897	30.408	30.4292	30.4348	30.4448			99	99	99	30.6	30.6	30.6	516.72	0	323.31	8792400000	374	1.13252	0.611776	-0.0835272	-0.620167	gi|1031997463	gi|1031997463
27.8563	27.6922	27.6068	27.7281	27.7275	27.9074			47	47	47	8.9	8.9	8.9	888.9	0	139.45	1429800000	98	0.29675	0.810999	-0.0691903	-0.355605	gi|1031997469	gi|1031997469
23.5281	22.6535	23.2012	23.2939	23.4366	23.2618			1	1	1	6.8	6.8	6.8	20.702	0.0028643	2.322	61428000	1	0.319315	0.655959	-0.203181	-0.563212	gi|1031997491	gi|1031997491
27.7871	27.7978	27.5017	27.4366	27.5554	27.7345			30	30	30	6.8	6.8	6.8	790.67	0	80.342	1307600000	41	0.389429	0.68628	0.120071	0.522075	gi|1031997513;gi|1031997509;gi|1031997511	gi|1031997513;gi|1031997509;gi|1031997511
24.3586	25.1811	24.8531	24.7387	24.998	24.7862			6	6	6	6.9	6.9	6.9	161.33	0	15.982	182300000	16	0.059606	0.943196	-0.0433496	-0.123165	gi|1031997515	gi|1031997515
27.1979	27.0109	27.079	27.1152	27.2492	27.2557			18	18	18	22.5	22.5	22.5	122.42	0	64.87	919700000	48	0.70938	0.592766	-0.110751	-0.646569	gi|571507678;gi|571507675;gi|571507671;gi|48120807;gi|1031997517	gi|571507678;gi|571507675;gi|571507671;gi|48120807;gi|1031997517
24.9111	25.2539	24.3657	24.5364	24.4205	24.6737			4	4	4	12.7	12.7	12.7	61.239	0	12.813	170710000	16	0.485616	0.476666	0.299992	0.81349	gi|1031997583;gi|571508096;gi|571508093;gi|1031997577	gi|1031997583;gi|571508096;gi|571508093;gi|1031997577
26.9568	26.7367	27.1337	27.2875	26.8637	26.9195			18	18	18	5.5	5.5	5.5	486.54	0	107.74	835220000	48	0.175157	0.842601	-0.0811583	-0.2944	gi|1031997616	gi|1031997616
24.0584	24.894	24.4551	24.2689	24.7065	24.699			6	6	5	8.2	8.2	6.8	106.14	0	11.862	157050000	5	0.114836	0.880605	-0.0889676	-0.233297	gi|1031997739;gi|1031997737;gi|571499378;gi|1031997734	gi|1031997739;gi|1031997737;gi|571499378;gi|1031997734
25.8073	25.6972	25.0161	25.0352	24.8194	22.8396			8	8	8	20.8	20.8	20.8	85.757	0	47.135	227400000	12	0.794809	0.21508	1.27547	1.51626	gi|328776079;gi|1031997802;gi|571499485	gi|328776079;gi|1031997802;gi|571499485
27.3359	27.2117	27.644	27.931	28.2998	27.9008			2	2	1	4.1	4.1	2	58.026	0.0039035	2.1959	1968800000	10	1.62801	0.0738824	-0.64666	-2.29671	gi|1031997976;gi|1031997974;gi|571500253;gi|1031997971;gi|1031997969	gi|1031997976;gi|1031997974;gi|571500253;gi|1031997971;gi|1031997969
NaN	23.9083	22.4777	NaN	23.5064	23.728			1	1	1	3	3	3	87.464	0.00039293	3.882	47804000	1	0.209589	0.716583	-0.424198	-0.5149	gi|1031997989	gi|1031997989
30.2402	30.3835	30.3202	30.1718	30.1092	30.0503			28	28	1	43.8	43.8	1.1	101.78	0	323.31	7753200000	178	1.70437	0.262288	0.204243	1.32366	gi|1031998015;gi|1031998006;gi|571506352;gi|571506346;gi|571506343;gi|571506339;gi|571506332;gi|571506328;gi|1031998001;gi|1031997999;gi|571506367;gi|571506313;gi|571506309;gi|571506305;gi|571506375;gi|1031998010;gi|571506370;gi|1031998013	gi|1031998015;gi|1031998006;gi|571506352;gi|571506346;gi|571506343;gi|571506339;gi|571506332;gi|571506328;gi|1031998001;gi|1031997999;gi|571506367;gi|571506313;gi|571506309;gi|571506305;gi|571506375;gi|1031998010;gi|571506370;gi|1031998013
24.2974	24.3397	24.3498	24.027	23.9653	23.4359			3	3	3	4.1	4.1	4.1	98.032	0	8.5501	113590000	11	1.29363	0.154594	0.519573	1.80243	gi|571506421;gi|571506417;gi|1031998031;gi|571506409;gi|1031998029;gi|571506406;gi|1031998025;gi|571506402;gi|571506398;gi|571506394;gi|571506391;gi|571506388;gi|328791847;gi|571506382;gi|571506379;gi|571506413	gi|571506421;gi|571506417;gi|1031998031;gi|571506409;gi|1031998029;gi|571506406;gi|1031998025;gi|571506402;gi|571506398;gi|571506394;gi|571506391;gi|571506388;gi|328791847;gi|571506382;gi|571506379;gi|571506413
26.4297	25.9308	26.454	26.4325	26.3737	26.0787			6	6	6	29.1	29.1	29.1	32.851	0	48.408	513490000	20	0.0393188	0.970675	-0.0234477	-0.0774864	gi|571506283;gi|571506280;gi|1031998045;gi|1031998041	gi|571506283;gi|571506280;gi|1031998045;gi|1031998041
29.3909	29.5231	29.583	29.6135	29.4933	29.5162			13	13	13	63.6	63.6	63.6	23.187	0	245.36	4799000000	101	0.245202	0.872943	-0.0419922	-0.250423	gi|1031998057;gi|1031998055;gi|1031998053;gi|1031998051;gi|1031998049;gi|1031998047	gi|1031998057;gi|1031998055;gi|1031998053;gi|1031998051;gi|1031998049;gi|1031998047
23.229	NaN	22.4611	22.1902	22.3488	23.9908			4	4	4	5.5	5.5	5.5	135.1	0	8.1379	48471000	8	0.00073476	1	0.00183105	0.00204299	gi|1031998207;gi|571508548	gi|1031998207;gi|571508548
26.2328	26.0238	25.7684	26.0593	26.2395	26.2616			11	11	11	15.2	15.2	15.2	121.15	0	38.684	443420000	27	0.527958	0.543557	-0.178467	-0.717369	gi|1031998221;gi|1031998219	gi|1031998221;gi|1031998219
23.8343	NaN	23.0473	24.2051	22.8808	23.5191			2	2	2	5	5	5	71.372	0	6.4378	71243000	2	0.0554517	0.936121	-0.0941906	-0.139704	gi|571508603;gi|48102174;gi|1031998224	gi|571508603;gi|48102174;gi|1031998224
25.6298	25.3829	25.305	NaN	NaN	NaN			2	1	1	7.7	4.2	4.2	43.385	0.00039277	3.8702	142780000	3	0	1	NaN	0	gi|1031998260	gi|1031998260
22.0718	NaN	22.0627	21.9191	NaN	21.5661			1	1	1	1.9	1.9	1.9	51.554	0.0065676	1.9243	16458000	1	0.683376	0.370236	0.324674	1.17397	gi|1031998367;gi|571503152;gi|1031998365;gi|1031998363	gi|1031998367;gi|571503152;gi|1031998365;gi|1031998363
26.1202	25.9299	26.3157	26.0338	26.5426	25.9011			6	6	6	14.6	14.6	14.6	68.84	0	12.139	457680000	23	0.0571111	0.947703	-0.0371761	-0.11439	gi|1031998429	gi|1031998429
23.3533	24.0576	23.2008	22.8559	23.5649	NaN			1	1	1	15.4	15.4	15.4	16.882	0	6.4294	60428000	4	0.297994	0.628884	0.326846	0.615367	gi|1031998447;gi|571499802;gi|48103140;gi|571499781	gi|1031998447;gi|571499802;gi|48103140;gi|571499781
23.9888	23.6392	23.4805	23.3985	24.0224	24.4005			4	4	4	3.1	3.1	3.1	142.89	0	5.0873	96684000	11	0.292907	0.662704	-0.237632	-0.554612	gi|571502434;gi|571502430;gi|1031998561;gi|1031998559	gi|571502434;gi|571502430;gi|1031998561;gi|1031998559
22.0587	22.0409	22.7741	22.4854	NaN	22.6513			2	2	2	3.1	3.1	3.1	96.76	0.00039888	4.2116	28882000	5	0.349292	0.593866	-0.277114	-0.663246	gi|1031998584;gi|328783037	gi|1031998584;gi|328783037
24.0678	24.0639	24.1431	24.1092	24.0172	24.1537			5	5	5	11	11	11	78.972	0	13.56	110320000	13	0.0120345	1	-0.00174077	-0.0117813	gi|571501987;gi|328783034;gi|1031998590;gi|1031998587	gi|571501987;gi|328783034;gi|1031998590;gi|1031998587
29.5008	29.3024	29.3369	29.6354	29.6521	29.6081			20	20	20	48.3	48.3	48.3	45.322	0	128.46	4737800000	108	1.80204	0.204461	-0.251808	-1.54928	gi|571501998;gi|66499186;gi|1031998594	gi|571501998;gi|66499186;gi|1031998594
23.2185	24.1772	23.9903	23.5606	23.8821	23.555			3	3	3	4.2	4.2	4.2	139.05	0	17.042	87700000	10	0.154807	0.834236	0.129447	0.313642	gi|1031998667;gi|328783030;gi|1031998664;gi|1031998662;gi|571502131;gi|1031998659;gi|1031998657	gi|1031998667;gi|328783030;gi|1031998664;gi|1031998662;gi|571502131;gi|1031998659;gi|1031998657
23.1128	23.6457	22.8277	22.638	22.2565	22.9418			3	3	3	17.5	17.5	17.5	24.878	0	5.5671	49441000	7	0.87279	0.238012	0.5833	1.41898	gi|66499068;gi|1031998678	gi|66499068;gi|1031998678
25.3288	25.1087	25.2249	25.2864	25.4064	25.2786			2	2	2	21.6	21.6	21.6	15.329	0	52.343	250970000	21	0.609113	0.640103	-0.103004	-0.585776	gi|1031998720;gi|571502282	gi|1031998720;gi|571502282
24.3126	24.1219	23.7716	24.2548	24.4085	24.6287			4	4	4	2.4	2.4	2.4	286.03	0	6.1362	123100000	7	0.877761	0.28268	-0.361954	-1.23951	gi|571504006;gi|571504003;gi|571504000;gi|1031998829;gi|571503993;gi|571503989;gi|571503986	gi|571504006;gi|571504003;gi|571504000;gi|1031998829;gi|571503993;gi|571503989;gi|571503986
25.9427	26.2245	25.7874	26.8207	26.8872	27.1776	+	ITB-N-AL_RJB-N-AL	7	7	7	29.3	29.3	29.3	44.159	0	130.93	614940000	38	2.35708	0.0216104	-0.976946	-3.63937	gi|571503978;gi|571503975;gi|1031998845;gi|571503981	gi|571503978;gi|571503975;gi|1031998845;gi|571503981
26.8861	26.8592	27.017	27.0418	26.9052	26.9704			12	12	12	23.7	23.7	23.7	80.081	0	68.624	798500000	50	0.340759	0.832619	-0.0516555	-0.317495	gi|1031998882;gi|571506858;gi|571506852;gi|1031998880;gi|1031998877;gi|1031998874;gi|1031998872;gi|1031998870;gi|1031998868;gi|1031998866;gi|1031998864;gi|1031998862;gi|1031998860;gi|1031998858;gi|1031998888;gi|1031998886;gi|1031998884	gi|1031998882;gi|571506858;gi|571506852;gi|1031998880;gi|1031998877;gi|1031998874;gi|1031998872;gi|1031998870;gi|1031998868;gi|1031998866;gi|1031998864;gi|1031998862;gi|1031998860;gi|1031998858;gi|1031998888;gi|1031998886;gi|1031998884
23.1446	22.3091	22.0944	22.6041	22.3634	23.0083			1	1	1	3.4	3.4	3.4	42.907	0	7.2909	39797000	3	0.142245	0.840411	-0.142555	-0.302347	gi|571506904;gi|571506901;gi|571506897;gi|571506894;gi|571506891;gi|571506883;gi|571506879;gi|571506876;gi|571506873;gi|1031998896;gi|1031998891	gi|571506904;gi|571506901;gi|571506897;gi|571506894;gi|571506891;gi|571506883;gi|571506879;gi|571506876;gi|571506873;gi|1031998896;gi|1031998891
25.4934	25.908	25.7231	25.6469	25.634	25.8384			14	14	14	7.4	7.4	7.4	277.15	0	40.873	341650000	37	0.00418814	1	0.00175222	0.00739559	gi|110749234;gi|1031998906	gi|110749234;gi|1031998906
27.3067	27.8883	27.8333	27.811	28.2144	28.4546			8	8	8	45.5	45.5	45.5	31.694	0	65.553	1837600000	21	0.852071	0.26265	-0.483926	-1.32994	gi|66547108;gi|571501733;gi|1031998957	gi|66547108;gi|571501733;gi|1031998957
25.1674	25.6754	24.541	25.2628	24.5264	25.1731			6	6	6	2.1	2.1	2.1	419.03	0	14.644	222080000	5	0.128316	0.852599	0.140512	0.28002	gi|1031998961	gi|1031998961
NaN	22.7043	23.8764	22.9172	23.1723	23.3077			2	2	2	7.4	7.4	7.4	50.62	0	8.6371	51162000	2	0.122311	0.854392	0.157953	0.281483	gi|1031998967	gi|1031998967
24.9891	24.6277	24.4601	24.5069	24.1135	24.3017			3	3	3	5.7	5.7	5.7	68.938	0	13.417	149720000	7	0.931977	0.264513	0.384912	1.3134	gi|1031998993;gi|571500512;gi|328779522	gi|1031998993;gi|571500512;gi|328779522
28.1736	28.1773	28.1991	28.355	28.2337	28.3685			24	24	24	24.4	24.4	24.4	165.87	0	141.12	2051700000	98	1.44705	0.415004	-0.135749	-0.945397	gi|1031999078;gi|1031999076;gi|1031999072;gi|571509659;gi|1031999070;gi|1031999068;gi|1031999066;gi|1031999064;gi|1031999062;gi|1031999060;gi|1031999058;gi|1031999056;gi|571509610;gi|1031999053;gi|1031999074;gi|1031999080;gi|328794420	gi|1031999078;gi|1031999076;gi|1031999072;gi|571509659;gi|1031999070;gi|1031999068;gi|1031999066;gi|1031999064;gi|1031999062;gi|1031999060;gi|1031999058;gi|1031999056;gi|571509610;gi|1031999053;gi|1031999074;gi|1031999080
24.7715	25.1952	24.4118	23.2308	24.6575	24.3872			4	4	4	18	18	18	33.964	0	10.834	150230000	4	0.642408	0.30232	0.701019	1.18289	gi|1031999089	gi|1031999089
22.7311	22.8765	23.1411	23.5274	23.0103	22.9956			1	1	1	1.3	1.3	1.3	152.13	0.0065835	1.9488	54553000	2	0.545141	0.467662	-0.261564	-0.838084	gi|1031999271	gi|1031999271
23.2365	23.6545	23.4509	23.8908	23.9809	23.4462			2	2	2	2.5	2.5	2.5	71.041	0.00039479	4.0036	81445000	7	0.727996	0.354229	-0.325356	-1.06799	gi|1031999289;gi|1031999287;gi|1031999285;gi|1031999283;gi|1031999281;gi|1031999279;gi|1031999277;gi|1031999275;gi|1031999273;gi|1031999672;gi|571500407;gi|1031999669;gi|1031999667;gi|1031999665;gi|1031999663	gi|1031999289;gi|1031999287;gi|1031999285;gi|1031999283;gi|1031999281;gi|1031999279;gi|1031999277;gi|1031999275;gi|1031999273;gi|1031999672;gi|571500407;gi|1031999669;gi|1031999667;gi|1031999665;gi|1031999663
24.9496	24.8283	24.97	24.5065	24.6099	25.0219			2	2	2	4.2	4.2	4.2	70.629	0	16.127	184480000	9	0.549948	0.507724	0.203189	0.771072	gi|571501366;gi|571501356;gi|1031999324;gi|1031999321	gi|571501366;gi|571501356;gi|1031999324;gi|1031999321
23.7498	23.7177	23.8792	23.7437	23.6289	23.9455			2	2	2	15.9	15.9	15.9	25.971	0	10.704	90441000	9	0.030785	0.987358	0.0095857	0.0467878	gi|1031999330;gi|328782315	gi|1031999330;gi|328782315
23.1507	23.0879	23.3288	23.5487	23.6555	23.449			2	2	2	14.4	14.4	14.4	20.899	0.00038625	3.5309	67144000	3	1.74363	0.13831	-0.361942	-1.86946	gi|1031999398;gi|1031999396;gi|328792562	gi|1031999398;gi|1031999396;gi|328792562
25.0103	24.8019	24.8103	24.5107	24.4588	24.1608			4	4	4	3.1	3.1	3.1	175.42	0	7.5533	162120000	7	1.74454	0.0897301	0.497354	2.17617	gi|1031999407	gi|1031999407
29.9185	29.8705	30.0948	30.0396	30.0405	29.9134			25	25	1	44.4	44.4	1.6	84.873	0	323.31	6574700000	140	0.172412	0.899424	-0.0365384	-0.20276	gi|1031999443;gi|328792358;gi|571508492;gi|571508511;gi|571508507;gi|1031999449	gi|1031999443;gi|328792358;gi|571508492;gi|571508511;gi|571508507;gi|1031999449
24.2828	24.2401	23.8168	24.7936	24.5224	24.7292			1	1	1	22.5	22.5	22.5	10.214	0	9.1487	139140000	9	1.54364	0.100671	-0.5685	-2.10742	gi|1031999485;gi|571508883;gi|66500934;gi|1031999481	gi|1031999485;gi|571508883;gi|66500934;gi|1031999481
21.374	NaN	NaN	21.601	22.317	21.7551			2	2	2	4.6	4.6	4.6	64.55	0.0056239	2.0719	14817000	2	0	1	-0.517042	0	gi|571503010;gi|1031999531;gi|1031999529	gi|571503010;gi|1031999531;gi|1031999529
24.406	24.1765	24.4303	25.1158	24.9565	24.4146			5	5	5	12.8	12.8	12.8	74.209	0	26.463	174640000	9	1.01546	0.217693	-0.491364	-1.50214	gi|1031999550	gi|1031999550
26.9066	27.22	26.8086	27.2483	26.5352	26.9539			6	6	6	18.3	18.3	18.3	61.89	0	29.277	809970000	26	0.097879	0.904045	0.0659072	0.193145	gi|1031999592;gi|1031999590	gi|1031999592;gi|1031999590
NaN	NaN	20.3696	20.9663	20.0746	21.1577			1	1	1	0.8	0.8	0.8	185.25	0.0091001	1.7135	6907700	1	0	1	-0.363204	0	gi|1031999748	gi|1031999748
23.2344	23.1217	22.7924	22.7755	22.5532	23.5446			2	2	2	1.6	1.6	1.6	193.45	0	9.8892	52604000	5	0.1003	0.892707	0.0917435	0.214183	gi|571506462;gi|571506455;gi|571506451;gi|571506448;gi|1031999850;gi|571506444;gi|571506441;gi|571506438;gi|571506435;gi|571506432;gi|571506425	gi|571506462;gi|571506455;gi|571506451;gi|571506448;gi|1031999850;gi|571506444;gi|571506441;gi|571506438;gi|571506435;gi|571506432;gi|571506425
28.1255	28.3532	28.5722	28.6339	28.3412	28.2429			6	6	6	36.1	36.1	36.1	17.493	0	64.35	2179900000	42	0.116135	0.899902	-0.05572	-0.203052	gi|1031999868	gi|1031999868
23.1467	23.6015	23.7523	23.8213	23.5979	23.8416			4	4	4	9.7	9.7	9.7	55.126	0	10.173	81002000	9	0.568934	0.459613	-0.253457	-0.850382	gi|1031999879	gi|1031999879
23.9229	24.3053	23.4251	23.5684	23.4456	23.9143			2	2	2	8.6	8.6	8.6	37.526	0	6.4922	89637000	5	0.344057	0.612358	0.241665	0.618213	gi|110750141;gi|1031999887	gi|110750141;gi|1031999887
23.3277	23.4067	23.1286	23.5425	23.2499	24.328			5	5	5	6.5	6.5	6.5	116.4	0	9.9331	74743000	7	0.559455	0.40019	-0.419146	-0.969504	gi|1031999895;gi|1031999893;gi|328791565	gi|1031999895;gi|1031999893;gi|328791565
29.8424	30.2644	30.4848	31.3361	30.9769	31.0274	+	ITB-N-AL_RJB-N-AL	8	8	2	43	43	10.2	14.703	0	321.75	11556000000	112	1.85524	0.0441854	-0.916265	-2.86891	gi|328790046;gi|110756311;gi|1031999942;gi|571533240;gi|66510555;gi|1031999944	gi|328790046;gi|110756311;gi|1031999942;gi|571533240;gi|66510555;gi|1031999944
26.6794	27.1354	27.0039	25.9539	26.0128	26.4303			7	7	7	31	31	31	40.233	0	27.232	627490000	18	1.79022	0.0510055	0.807216	2.67199	gi|1031999960;gi|1031999962	gi|1031999960;gi|1031999962
23.2514	23.0166	23.7567	22.7227	NaN	23.0819			2	2	2	3.7	3.7	3.7	70.354	0.00037864	3.2169	56743000	2	0.59526	0.373576	0.439313	1.06609	gi|1032000012;gi|571509095;gi|571509087;gi|571509080;gi|328792435;gi|1032000006	gi|1032000012;gi|571509095;gi|571509087;gi|571509080;gi|328792435;gi|1032000006
23.3354	22.9263	22.2071	22.9121	23.4127	23.0085			2	2	2	3.2	3.2	3.2	92.513	0	10.522	51300000	8	0.325542	0.611289	-0.288143	-0.621385	gi|328783099;gi|1032000027;gi|1032000025	gi|328783099;gi|1032000027;gi|1032000025
24.5321	24.0468	23.9219	23.9797	23.7765	23.579			4	4	4	9.9	9.9	9.9	62.881	0	8.0902	104480000	11	0.821262	0.291603	0.38854	1.21743	gi|1032000030	gi|1032000030
26.8612	26.5826	26.5682	26.9023	26.7479	26.9996			10	10	10	35.7	35.7	35.7	48.046	0	97.917	706970000	38	0.818534	0.402327	-0.212577	-0.965098	gi|1032000033	gi|1032000033
25.01	25.4181	24.8245	24.9891	25.3207	25.2221			3	3	3	12.8	12.8	12.8	33.802	0	26.243	230510000	9	0.175672	0.837036	-0.0931009	-0.309304	gi|571509806;gi|571509803;gi|48102403;gi|1032000038	gi|571509806;gi|571509803;gi|48102403;gi|1032000038
22.6168	22.6642	NaN	23.6039	23.3951	21.6353			2	2	2	11.2	11.2	11.2	32.323	0	5.3179	41791000	5	0.103786	0.867511	-0.237582	-0.262186	gi|571509797;gi|571509793;gi|571509788;gi|328792645;gi|571509780;gi|571509776;gi|1032000048;gi|1032000044;gi|1032000042	gi|571509797;gi|571509793;gi|571509788;gi|328792645;gi|571509780;gi|571509776;gi|1032000048;gi|1032000044;gi|1032000042
24.1543	NaN	23.8881	24.225	24.3863	NaN			3	3	3	6.5	6.5	6.5	75.977	0	4.888	85107000	1	0.67967	0.394045	-0.284449	-1.11278	gi|1032000054	gi|1032000054
25.7523	26.0511	25.2699	25.7766	25.4863	25.7692			7	7	7	17	17	17	53.87	0	16.803	336860000	22	0.0184683	0.987294	0.0137094	0.0395302	gi|1032000065;gi|1032000063;gi|571504092;gi|1031997450	gi|1032000065;gi|1032000063
25.9659	25.9606	26.0044	26.1642	26.1806	26.7915			5	5	5	9.3	9.3	9.3	106.79	0	33.515	475380000	25	0.90624	0.264868	-0.401787	-1.30919	gi|1032000146;gi|571510510;gi|571510506;gi|571510502;gi|571510495;gi|571510492;gi|1032000139;gi|1032000144	gi|1032000146;gi|571510510;gi|571510506;gi|571510502;gi|571510495;gi|571510492;gi|1032000139;gi|1032000144
23.6532	23.8589	23.7391	23.4477	23.7502	24.4995			4	4	4	2.7	2.7	2.7	184.93	0	4.6595	92979000	8	0.177475	0.811407	-0.14876	-0.355649	gi|1032000190;gi|571510353;gi|1032000187;gi|571510346;gi|571510343;gi|571510340;gi|571510337;gi|1032000182;gi|571510333;gi|571510326;gi|571510323;gi|1032000177;gi|571510320;gi|571510316;gi|571510312;gi|571510307;gi|571510304;gi|328794317	gi|1032000190;gi|571510353;gi|1032000187;gi|571510346;gi|571510343;gi|571510340;gi|571510337;gi|1032000182;gi|571510333;gi|571510326;gi|571510323;gi|1032000177;gi|571510320;gi|571510316;gi|571510312;gi|571510307;gi|571510304
27.9324	27.7838	27.674	27.5577	27.7526	27.6583			6	6	6	43.2	43.2	43.2	16.233	0	36.142	1433000000	22	0.681912	0.538592	0.140507	0.72548	gi|1032000208	gi|1032000208
28.3009	28.1523	28.254	28.0402	28.2284	27.9838			12	12	12	37.7	37.7	37.7	51.702	0	215.05	1868100000	74	0.816102	0.475695	0.151578	0.814987	gi|1032000361;gi|1032000359;gi|1032000357;gi|1032000355;gi|571502680;gi|1032000352;gi|1032000350	gi|1032000361;gi|1032000359;gi|1032000357;gi|1032000355;gi|571502680;gi|1032000352;gi|1032000350
29.3767	29.5728	29.3754	29.6328	29.8224	29.4008			14	14	14	62.7	62.7	62.7	30.927	0	135.43	5199300000	70	0.568467	0.527676	-0.177026	-0.742477	gi|571509446;gi|1032000377	gi|571509446;gi|1032000377
24.3308	25.5016	24.9863	24.8832	25.1098	25.1438			8	8	8	10.8	10.8	10.8	108.64	0	16.298	210860000	9	0.110072	0.879635	-0.106035	-0.236407	gi|1032000467;gi|571510013;gi|328792678;gi|571510019	gi|1032000467;gi|571510013;gi|328792678;gi|571510019
24.866	24.6665	25.1952	24.9626	24.4984	24.6123			5	5	5	6.3	6.3	6.3	98.235	0	10.319	183620000	14	0.45159	0.549382	0.218128	0.708192	gi|1032000475;gi|1032000473	gi|1032000475;gi|1032000473
26.5156	26.3338	26.0231	25.8653	26.286	26.6846			16	16	16	10.7	10.7	10.7	242.75	0	34.268	512110000	27	0.0146117	0.989258	0.0122159	0.0324193	gi|1032000664	gi|1032000664
24.3229	24.4483	24.443	25.0217	24.6142	24.1456			2	2	2	5.5	5.5	5.5	55.521	0	9.9537	150020000	11	0.29957	0.680569	-0.189128	-0.53065	gi|1032000722;gi|1032000720;gi|1032000718;gi|1032000716;gi|1032000714;gi|1032000712;gi|1032000710	gi|1032000722;gi|1032000720;gi|1032000718;gi|1032000716;gi|1032000714;gi|1032000712;gi|1032000710
23.8679	23.534	22.5409	NaN	NaN	23.335			1	1	1	5.6	5.6	5.6	52.433	0.0081411	1.7583	44524000	1	0	1	-0.0207297	0	gi|1032000753;gi|571508531;gi|1032000750;gi|1032000748	gi|1032000753;gi|571508531;gi|1032000750;gi|1032000748
23.3863	23.8098	23.1667	23.6087	23.9277	24.0066			3	3	3	9.9	9.9	9.9	44.539	0	11.8	82324000	6	0.810733	0.290697	-0.393429	-1.21228	gi|571503269;gi|571503265;gi|1032000763;gi|571503262;gi|571503249	gi|571503269;gi|571503265;gi|1032000763;gi|571503262;gi|571503249
29.2912	29.4379	29.6016	29.2977	29.3081	29.2173			7	7	7	52.3	52.3	52.3	22.683	0	92.399	4312700000	46	0.833856	0.452735	0.169219	0.871711	gi|571507498;gi|571507494;gi|1032000781;gi|1032000777	gi|571507498;gi|571507494;gi|1032000781;gi|1032000777
23.2617	23.9798	NaN	23.3088	24.0495	23.4945			4	4	4	5.3	5.3	5.3	129.32	0	8.0701	72035000	4	0.00256253	1	0.00314204	0.00637848	gi|1032000833;gi|1032000831	gi|1032000833;gi|1032000831
29.2223	29.256	29.4447	29.195	29.1882	29.2341			26	26	26	39.2	39.2	39.2	106.84	0	294.34	4006200000	134	0.651922	0.629852	0.101858	0.596847	gi|66500170;gi|1032000855	gi|66500170;gi|1032000855
26.8956	27.0474	27.0243	27.5072	27.582	27.3548	+	ITB-N-AL_RJB-N-AL	8	8	8	29.4	29.4	29.4	38.276	0	60.238	1001700000	31	2.41477	0.0489492	-0.49221	-2.7069	gi|1032000948;gi|1032000946;gi|1032000944;gi|1032000942	gi|1032000948;gi|1032000946;gi|1032000944;gi|1032000942
26.1539	26.0514	25.5851	26.0698	25.9095	26.473			7	7	7	53.8	53.8	53.8	22.501	0	27.932	439780000	23	0.382793	0.594345	-0.220599	-0.64435	gi|1032000951;gi|1032000953	gi|1032000951
26.4916	26.7115	26.8721	26.4151	26.9293	26.8485			12	12	12	33.4	33.4	33.4	53.142	0	38.826	682690000	21	0.0707676	0.937512	-0.0392323	-0.133427	gi|1032000984;gi|571503376;gi|571503369;gi|571503366;gi|571503362;gi|571503359;gi|328788805;gi|1032000974;gi|1032000976	gi|1032000984;gi|571503376;gi|571503369;gi|571503366;gi|571503362;gi|571503359;gi|328788805;gi|1032000974;gi|1032000976
25.1187	24.6008	24.785	24.2282	24.1077	23.9589	+	ITB-N-AL_RJB-N-AL	2	2	2	1.6	1.6	1.6	134.99	0.0042463	2.1611	145670000	4	1.90566	0.0495086	0.736537	2.72378	gi|1032000996	gi|1032000996
28.2943	28.4856	28.2961	27.9503	27.9764	27.6968			8	8	8	20.2	20.2	20.2	63.924	0	90.566	1833700000	49	1.94014	0.0725968	0.48418	2.31166	gi|1032001024;gi|1032001022	gi|1032001024;gi|1032001022
23.2977	24.3498	NaN	NaN	NaN	23.1249			4	4	4	11.2	11.2	11.2	60.077	0	4.4968	41444000	5	0	1	0.698855	0	gi|1032001039;gi|571499231;gi|1032001036;gi|571499228;gi|571575067	gi|1032001039;gi|571499231;gi|1032001036;gi|571499228
26.5644	26.4047	26.3751	25.8826	25.9699	25.6239	+	ITB-N-AL_RJB-N-AL	5	5	5	32.1	32.1	32.1	21.832	0	30.135	470650000	20	2.19084	0.0433711	0.622565	2.83821	gi|1032001082	gi|1032001082
20.9888	NaN	21.6496	20.5734	NaN	20.6746			1	1	1	7	7	7	13.191	0.0081688	1.8013	10421000	7	0.761768	0.258479	0.695192	1.60082	gi|1032001094	gi|1032001094
25.2447	25.4508	25.5912	25.6899	25.2468	25.3879			2	2	2	14.3	14.3	14.3	27.823	0	21.602	283050000	15	0.0257131	0.987832	-0.0126578	-0.0477772	gi|1032001100;gi|571500982;gi|328781481	gi|1032001100;gi|571500982;gi|328781481
25.5422	25.6217	25.3283	25.1337	25.5709	25.6825			5	5	5	9.6	9.6	9.6	91.826	0	24.763	304550000	20	0.0645568	0.94391	0.0350571	0.121305	gi|1032001166;gi|328794470	gi|1032001166
29.4283	29.2109	29.5824	29.4462	29.3286	29.4365			8	8	8	52.1	52.1	52.1	21.521	0	79.432	4363200000	47	0.00982005	1	0.00340398	0.0158941	gi|66565444;gi|1032001171;gi|1032001169	gi|66565444;gi|1032001171;gi|1032001169
24.2382	24.3886	24.7933	24.8488	25.3813	24.8776			3	3	3	13.6	13.6	13.6	32.089	0	9.8209	179890000	13	1.10439	0.178306	-0.56253	-1.65687	gi|1032001220	gi|1032001220
26.2739	25.7319	25.7481	25.8442	25.793	25.4605			6	6	6	17.4	17.4	17.4	46.394	0	10.491	367400000	17	0.436167	0.557715	0.21871	0.694604	gi|1032001227	gi|1032001227
24.3972	24.5918	23.7626	24.8838	24.6845	24.8094			4	4	4	18.8	18.8	18.8	31.029	0	18.001	158710000	12	0.988834	0.214881	-0.542027	-1.51826	gi|571504489;gi|1032001366;gi|571504485;gi|48094508;gi|1032001370;gi|1032001368	gi|571504489;gi|1032001366;gi|571504485;gi|48094508;gi|1032001370
24.0261	23.5407	24.1327	24.6054	24.0005	24.577			4	4	4	4.7	4.7	4.7	111.68	0	7.9285	116040000	9	0.856248	0.258605	-0.494408	-1.34214	gi|571500326;gi|571500323;gi|328778992;gi|1032001372	gi|571500326;gi|571500323;gi|328778992;gi|1032001372
NaN	NaN	NaN	21.8095	NaN	23.1797			1	1	1	3.2	3.2	3.2	66.474	0.0062674	1.9754	12712000	2	0	1	NaN	0	gi|1032001409	gi|1032001409
22.7117	23.2251	22.8174	23.4682	22.9942	23.4615			1	1	1	4.2	4.2	4.2	55.352	0.002886	2.3972	56988000	3	0.814383	0.291046	-0.389922	-1.21235	gi|571508720;gi|1032001417;gi|571508717;gi|571508714;gi|571508711;gi|328792511	gi|571508720;gi|1032001417;gi|571508717;gi|571508714;gi|571508711;gi|328792511
NaN	23.5664	23.0571	NaN	22.9829	24.0628			1	1	1	1.6	1.6	1.6	95.828	0.0032131	2.2667	46922000	4	0.120665	0.850059	-0.211118	-0.302892	gi|571501007;gi|571501002;gi|1032001433	gi|571501007;gi|571501002;gi|1032001433
27.6738	27.0416	26.8368	27.3458	27.5638	28.0139			6	6	6	36.8	36.8	36.8	29.193	0	152.46	1151200000	34	0.646161	0.342933	-0.457132	-1.08944	gi|1032001508	gi|1032001508
31.7164	31.8547	31.6519	31.5553	31.6444	31.7637			36	36	36	54.1	54.1	54.1	71.36	0	323.31	21787000000	248	0.436407	0.721731	0.0865587	0.467888	gi|1032001514	gi|1032001514
30.5672	30.605	30.5837	30.8708	30.8185	30.6162			7	7	7	49.5	49.5	49.5	11.381	0	47.919	10597000000	56	1.09907	0.371853	-0.183213	-1.02708	gi|571506616;gi|328791741;gi|328789054;gi|1032001518;gi|58585158	gi|571506616;gi|328791741;gi|328789054;gi|1032001518;gi|58585158
23.5312	23.4321	23.3721	24.5449	24.4716	24.516	+	ITB-N-AL_RJB-N-AL	3	3	3	8.6	8.6	8.6	41.899	0	7.7353	109810000	10	4.5066	0	-1.06568	-7.05459	gi|1032001702	gi|1032001702
28.7614	28.8124	28.775	28.8491	28.7715	28.9247			9	9	9	45	45	45	17.505	0	60.698	2930200000	53	0.630456	0.737267	-0.0654736	-0.446078	gi|571500903;gi|1032001797	gi|571500903;gi|1032001797
29.0093	29.1489	28.9491	29.6866	29.7021	29.8316	+	ITB-N-AL_RJB-N-AL	18	18	18	29.9	29.9	29.9	87.823	0	323.31	4489600000	110	3.14597	0.0220625	-0.704343	-4.02594	gi|1032001918;gi|1031996496	gi|1032001918
NaN	NaN	NaN	26.0634	25.4877	25.5542			5	5	5	18	18	18	44.147	0	19.921	215900000	8	0	1	NaN	0	gi|1032001958	gi|1032001958
26.4119	26.6411	26.1743	26.4237	26.355	26.8455			12	12	12	15.9	15.9	15.9	130.15	0	27.954	578060000	24	0.257947	0.745568	-0.132346	-0.435131	gi|1032001960	gi|1032001960
26.1439	26.4904	26.3253	25.9678	25.9119	25.9275			7	7	1	18.9	18.9	2.9	61.694	0	77.312	458290000	21	1.71421	0.130487	0.384132	1.90711	gi|571554316;gi|571554308;gi|1032002008;gi|1032002006;gi|571554335;gi|1032002014;gi|1032002004;gi|1032002002;gi|1032002017	gi|571554316;gi|571554308;gi|1032002008;gi|1032002006;gi|571554335;gi|1032002014;gi|1032002004;gi|1032002002;gi|1032002017
23.5379	24.5326	24.5938	24.1097	24.9742	24.8381			3	3	3	2.9	2.9	2.9	141.22	0	4.7951	145850000	5	0.409314	0.497755	-0.419226	-0.783737	gi|1032002043	gi|1032002043
24.9692	23.8111	25.135	24.9792	24.9261	24.6297			3	3	3	4	4	4	102.28	0	10.863	183630000	7	0.182851	0.782961	-0.206546	-0.38941	gi|1032002097	gi|1032002097
24.0979	24.3357	24.3853	23.2747	24.3444	24.285			2	2	2	2.5	2.5	2.5	112.03	0.0062457	1.9545	115050000	1	0.353956	0.580464	0.304937	0.665426	gi|1032002122	gi|1032002122
NaN	21.8303	NaN	21.6664	22.4617	22.1974			2	2	2	5.9	5.9	5.9	46.06	0.0049313	2.1144	17875000	6	0	1	-0.278217	0	gi|571551308;gi|1032002156	gi|571551308;gi|1032002156
25.395	25.2828	25.357	24.9292	24.6562	24.4806	+	ITB-N-AL_RJB-N-AL	5	5	5	10.5	10.5	10.5	69.723	0	11.135	218380000	9	2.08682	0.0444417	0.656267	2.79728	gi|571555366;gi|1032002179	gi|571555366;gi|1032002179
25.0657	25.6013	24.7331	25.4379	25.5857	25.7133			7	7	7	25.5	25.5	25.5	51.447	0	37.089	269540000	15	0.774406	0.290803	-0.445606	-1.22042	gi|1032002181;gi|571555349	gi|1032002181
26.6109	26.8776	26.4887	27.7118	28.298	28.2969	+	ITB-N-AL_RJB-N-AL	7	7	7	39.1	39.1	39.1	27.337	0	43.235	1212400000	26	2.50719	0.0168302	-1.44315	-4.42047	gi|571552435;gi|1032002263	gi|571552435;gi|1032002263
25.1159	25.2697	25.2088	26.069	25.5302	26.1405			6	6	6	37.4	37.4	37.4	23.994	0	16.475	311350000	16	1.64921	0.064887	-0.715097	-2.40179	gi|328782042;gi|1032002265	gi|328782042;gi|1032002265
25.652	25.791	25.609	26.3335	26.2496	26.4694	+	ITB-N-AL_RJB-N-AL	3	3	3	32	32	32	16.9	0	8.8372	429160000	11	2.85852	0.0210633	-0.666832	-3.61719	gi|1032002270	gi|1032002270
22.2658	21.969	21.5969	22.0309	21.7374	22.4205			2	2	2	4.6	4.6	4.6	80.718	0.0045936	2.1455	24996000	3	0.161669	0.832959	-0.119068	-0.31605	gi|571555679;gi|571555676;gi|571555673;gi|1032002295;gi|571555670;gi|571555667;gi|571555664;gi|571555661;gi|571555658;gi|571555655;gi|1032002288;gi|328789797;gi|571555649;gi|571555645	gi|571555679;gi|571555676;gi|571555673;gi|1032002295;gi|571555670;gi|571555667;gi|571555664;gi|571555661;gi|571555658;gi|571555655;gi|1032002288;gi|328789797;gi|571555649;gi|571555645
28.5388	28.3714	27.7586	28.1665	28.1246	28.3381			28	28	28	28	28	28	180.36	0	191.81	1951600000	85	0.0178547	0.986969	0.0132173	0.0382043	gi|1032002316;gi|1032002314;gi|328794068	gi|1032002316;gi|1032002314
27.3009	27.555	26.9484	26.6726	27.4267	26.6659			6	6	6	38.3	38.3	38.3	20.111	0	36.868	964530000	21	0.490413	0.459324	0.346376	0.849554	gi|571552022;gi|1032002367;gi|1032002365;gi|1032002363;gi|1032002361	gi|571552022;gi|1032002367;gi|1032002365;gi|1032002363;gi|1032002361
25.2406	24.9402	24.9217	25.7174	25.2403	24.9117			6	6	6	36	36	36	22.136	0	19.63	241400000	17	0.427193	0.543703	-0.255681	-0.718797	gi|1032002385	gi|1032002385
24.3951	24.9116	24.3003	23.7909	24.045	23.9815			5	5	5	8.6	8.6	8.6	83.274	0	7.3314	127340000	5	1.3612	0.1239	0.596486	1.95736	gi|110765304;gi|1032002394	gi|110765304;gi|1032002394
27.8673	27.7507	27.8491	27.8785	27.9188	27.4688			17	17	17	26.5	26.5	26.5	98.946	0	88.106	1445100000	66	0.170826	0.858206	0.0669854	0.269832	gi|1032002431;gi|571551830;gi|571551838;gi|571551834;gi|1032002428;gi|571551826;gi|1032002434	gi|1032002431;gi|571551830;gi|571551838;gi|571551834;gi|1032002428;gi|571551826;gi|1032002434
23.3725	NaN	24.2169	23.852	23.6323	23.4832			5	5	5	2.4	2.4	2.4	280.66	0	10.548	78212000	12	0.14675	0.838501	0.138873	0.312978	gi|1032002501;gi|1032002499;gi|1032002497;gi|1032002495;gi|1032002493;gi|571553464;gi|571553461;gi|1032002517;gi|1032002489;gi|571553458;gi|1032002486;gi|1032002484;gi|1032002482;gi|1032002480;gi|1032002478;gi|1032002515;gi|1032002513;gi|1032002511;gi|1032002509;gi|1032002507;gi|1032002505;gi|1032002503	gi|1032002501;gi|1032002499;gi|1032002497;gi|1032002495;gi|1032002493;gi|571553464;gi|571553461;gi|1032002517;gi|1032002489;gi|571553458;gi|1032002486;gi|1032002484;gi|1032002482;gi|1032002480;gi|1032002478;gi|1032002515;gi|1032002513;gi|1032002511;gi|1032002509;gi|1032002507;gi|1032002505;gi|1032002503
30.1649	30.1032	30.1253	30.1921	30.1308	30.1581			25	25	25	39	39	39	83.719	0	323.31	7404900000	169	0.503449	0.88044	-0.0291506	-0.232612	gi|1032002541	gi|1032002541
34.0907	34.4475	34.0412	33.212	33.2936	33.3896	+	ITB-N-AL_RJB-N-AL	12	10	1	54.7	47.4	4	28.076	0	323.31	95028000000	155	2.53642	0.0210959	0.894704	3.76123	gi|571554799;gi|571554787;gi|1032002547	gi|571554799;gi|571554787;gi|1032002547
26.7188	26.3494	26.479	26.4612	26.3104	26.6433			10	10	10	7.5	7.5	7.5	268.71	0	44.97	630020000	23	0.110244	0.908986	0.0441246	0.180227	gi|1032002590;gi|1032002588	gi|1032002590;gi|1032002588
25.7356	25.5139	25.3699	25.6521	25.7846	26.1339			7	7	7	17.7	17.7	17.7	84.767	0	13.369	340500000	10	0.8214	0.321716	-0.317062	-1.13722	gi|328784563;gi|1032002599;gi|571553414;gi|571553410;gi|1032002595;gi|571553404	gi|328784563;gi|1032002599;gi|571553414;gi|571553410;gi|1032002595;gi|571553404
23.3269	NaN	23.5417	NaN	23.1745	NaN			3	3	3	6.6	6.6	6.6	62.293	0	18.386	52995000	1	0	1	0.25983	0	gi|1032002615;gi|571556092;gi|1032002612	gi|1032002615;gi|571556092;gi|1032002612
24.1726	24.0447	23.8226	24.5762	24.7112	24.4455			4	4	4	8.3	8.3	8.3	73.324	0	26.198	128150000	10	1.93736	0.0622304	-0.564359	-2.47728	gi|1032002626	gi|1032002626
25.3812	25.0542	24.755	24.9362	24.3742	24.9104			2	2	2	4.5	4.5	4.5	66.615	0.00037807	3.1827	197280000	6	0.556618	0.436622	0.323197	0.904333	gi|48114117;gi|1032002694;gi|1032002691	gi|48114117;gi|1032002694;gi|1032002691
31.4315	31.498	31.3907	31.3658	31.4522	31.4136			20	20	20	57.8	57.8	57.8	50.533	0	323.31	18166000000	194	0.299838	0.89568	0.029541	0.210978	gi|1032002811;gi|1032002809;gi|1032002807	gi|1032002811;gi|1032002809;gi|1032002807
25.1503	24.7873	25.3057	25.6086	25.3611	25.6598			4	4	4	3.4	3.4	3.4	182.74	0	8.4735	260980000	3	1.21182	0.178683	-0.462037	-1.65507	gi|571554090;gi|571554087;gi|1032002828	gi|571554090;gi|571554087;gi|1032002828
25.1734	25.0758	25.1268	24.8364	24.7639	24.4688			4	4	4	8.4	8.4	8.4	73.164	0	22.614	197570000	13	1.70352	0.114183	0.435645	2.01787	gi|571553244;gi|571553234;gi|571553230;gi|1032002847;gi|571553237	gi|571553244;gi|571553234;gi|571553230;gi|1032002847;gi|571553237
22.4883	22.9401	22.5957	22.6641	23.2388	23.4859			4	4	4	7.1	7.1	7.1	80.814	0	9.6359	49532000	7	0.748849	0.294705	-0.454921	-1.20037	gi|1032002858;gi|66518070;gi|571553260	gi|1032002858;gi|66518070;gi|571553260
28.0825	27.9686	28.0252	28.1734	28.0851	28.079			14	14	14	35	35	35	71.466	0	118.71	1746900000	54	0.906173	0.625314	-0.0870762	-0.601179	gi|1032003036	gi|1032003036
22.6189	NaN	22.6496	22.3337	22.9883	NaN			12	1	1	39.6	3.2	3.2	46.568	0.00037893	3.223	27815000	3	0.0257523	0.979735	-0.0267258	-0.0624873	gi|571552594;gi|1032003042	gi|571552594;gi|1032003042
28.0564	28.4589	28.2475	27.0892	27.3979	27.3086	+	ITB-N-AL_RJB-N-AL	7	7	7	17.9	17.9	17.9	41.62	0	27.829	1507800000	24	2.58328	0.0217231	0.989033	3.9872	gi|1032003052	gi|1032003052
29.1071	29.1463	29.0843	29.0382	29.1438	29.1544			24	24	2	27.9	27.9	3.4	138.01	0	210.56	3580000000	124	0.00359575	1	0.000453949	0.00321288	gi|571556348;gi|1032003086;gi|571556360;gi|571556354;gi|1032003089;gi|571556345;gi|571556342;gi|571556339;gi|571556351	gi|571556348;gi|1032003086;gi|571556360;gi|571556354;gi|1032003089;gi|571556345;gi|571556342;gi|571556339;gi|571556351
23.2282	NaN	24.138	NaN	NaN	NaN			23	1	1	28.9	1.1	1.1	122.26	0.0003973	4.1277	29820000	2	0	1	NaN	0	gi|571556364;gi|571556357;gi|1032003091	gi|571556364;gi|571556357;gi|1032003091
23.3561	23.3738	23.4987	23.8868	23.3882	23.6995			2	2	2	4.2	4.2	4.2	66.546	0	9.0062	77499000	3	0.750528	0.392482	-0.248629	-0.985973	gi|1032003140	gi|1032003140
25.2162	24.689	25.2986	25.314	25.472	25.2185			3	3	3	10.7	10.7	10.7	53.915	0	13.329	241000000	14	0.581035	0.45238	-0.266899	-0.87573	gi|1032003151;gi|328786401;gi|571554367	gi|1032003151;gi|328786401;gi|571554367
26.8525	26.4781	26.7607	26.7929	26.4211	26.7045			9	9	9	31.6	31.6	31.6	42.272	0	34.916	671670000	33	0.133382	0.886464	0.0575593	0.222291	gi|1032003218	gi|1032003218
26.6333	26.6939	26.6991	26.8813	27.1522	26.9939			6	6	6	68.6	68.6	68.6	15.599	0	65.251	756590000	41	1.82892	0.145626	-0.333715	-1.84014	gi|571555985;gi|1032003238;gi|1032003236;gi|328789842;gi|328789844;gi|1032003234	gi|571555985;gi|1032003238;gi|1032003236;gi|328789842;gi|328789844;gi|1032003234
26.641	26.3722	26.6697	25.9436	26.1656	25.8059			6	6	6	30.3	30.3	30.3	22.613	0	17.76	515820000	19	1.85331	0.0631351	0.58921	2.44224	gi|1032003241;gi|1032003243	gi|1032003241;gi|1032003243
26.041	26.4995	25.7839	26.6014	26.444	26.1989			13	13	13	28.9	28.9	28.9	72.542	0	39.557	508620000	18	0.568455	0.437944	-0.306671	-0.902485	gi|1032003285;gi|1032003283;gi|1032003281;gi|1032003279	gi|1032003285;gi|1032003283;gi|1032003281;gi|1032003279
30.3496	30.2977	30.4032	30.3729	30.4178	30.244			18	18	1	60	60	3.3	46.124	0	290.79	8503800000	115	0.029539	0.989334	0.00529925	0.0330487	gi|571552363;gi|1032003328;gi|571552359;gi|328794457	gi|571552363;gi|1032003328;gi|571552359
26.6392	26.1623	26.0123	26.3958	26.5533	26.4784			9	9	9	16.9	16.9	16.9	111.81	0	61.12	547580000	27	0.453512	0.557763	-0.204583	-0.694959	gi|1032003366;gi|1032003363;gi|571553212;gi|571553208	gi|1032003366;gi|1032003363;gi|571553212;gi|571553208
31.605	31.5346	31.4359	31.3826	31.4479	31.3328			40	40	2	43.6	43.6	3.3	120.92	0	323.31	18319000000	331	1.09003	0.456488	0.137447	0.862902	gi|1032003408;gi|328786455;gi|571554584	gi|1032003408;gi|328786455;gi|571554584
24.5435	23.2959	25.434	25.14	25.4881	24.8445			3	3	3	7.6	7.6	7.6	65.419	0	17.918	200330000	10	0.493825	0.393996	-0.73308	-0.980862	gi|1032003443	gi|1032003443
NaN	22.4587	22.879	22.7012	22.7651	23.1622			5	5	5	5.5	5.5	5.5	152.27	0	7.4547	43656000	3	0.34029	0.639056	-0.207299	-0.603872	gi|571551958;gi|1032003457;gi|1032003455;gi|571551947;gi|571551943;gi|571551941;gi|571551931	gi|571551958;gi|1032003457;gi|1032003455;gi|571551947;gi|571551943;gi|571551941;gi|571551931
32.2527	32.3426	32.3509	32.197	32.291	32.2078			45	45	45	78.6	78.6	78.6	56.175	0	323.31	32483000000	359	0.899992	0.641443	0.0834846	0.582714	gi|1032003511	gi|1032003511
26.0988	26.4989	26.7332	26.4327	26.4394	26.5029			5	5	5	25	25	25	24.815	0	10.116	572040000	13	0.0263147	0.985316	-0.0146427	-0.0510995	gi|1032003668	gi|1032003668
23.652	23.4599	22.7934	22.6586	22.6379	23.3764			2	2	2	2.6	2.6	2.6	124.75	0	6.6246	56907000	4	0.505043	0.43836	0.410795	0.901215	gi|1032003723	gi|1032003723
29.9971	30.0117	29.9848	29.2289	29.2355	29.1973	+	ITB-N-AL_RJB-N-AL	17	17	17	62.8	62.8	62.8	38.025	0	323.31	5257800000	109	6.18618	0	0.777285	6.81131	gi|66517554;gi|1032003757	gi|66517554;gi|1032003757
21.1912	NaN	21.4727	22.7556	21.888	22.6199			1	1	1	3.6	3.6	3.6	50.54	0	5.0046	23145000	5	1.23832	0.0966755	-1.08924	-2.35085	gi|1032003881	gi|1032003881
25.4672	23.4453	23.7256	24.0068	24.6939	24.6697			3	3	3	10.7	10.7	10.7	60.21	0	21.35	144100000	11	0.134006	0.833346	-0.244137	-0.316528	gi|1032003937	gi|1032003937
23.2724	23.5599	23.4033	23.0891	23.474	NaN			2	2	2	10.9	10.9	10.9	27.975	0	4.6795	61642000	6	0.284437	0.733932	0.130323	0.466941	gi|1032003970	gi|1032003970
28.4855	29.1044	28.9951	28.9035	29.7429	29.3359			5	5	5	32.8	32.8	32.8	15.932	0	32.104	3662200000	35	0.687247	0.319633	-0.465787	-1.14053	gi|571558447;gi|571558444;gi|1032003999;gi|58585114	gi|571558447;gi|571558444;gi|1032003999;gi|58585114
22.8305	23.4686	22.8513	24.6893	24.7612	24.3574	+	ITB-N-AL_RJB-N-AL	8	1	1	25.2	2.8	2.8	52.86	0	13.211	119060000	3	2.50823	0.01075	-1.5525	-4.52003	gi|1032004004	gi|1032004004
26.8179	26.816	27.0574	27.0234	26.9432	26.8149			10	10	10	20.4	20.4	20.4	89.643	0	37.847	819760000	45	0.108	0.92773	-0.0300655	-0.149913	gi|571559072;gi|1032004013;gi|1032004011;gi|571559068;gi|571559065;gi|118150480	gi|571559072;gi|1032004013;gi|1032004011;gi|571559068;gi|571559065;gi|118150480
24.7934	25.0206	23.9115	24.9882	24.3208	24.6637			2	2	2	3.2	3.2	3.2	92.422	0.00039355	3.9252	166050000	4	0.074288	0.917167	-0.0823669	-0.16834	gi|571559096;gi|571559093;gi|571559089;gi|1032004036;gi|522838225;gi|571559086;gi|1031997172	gi|571559096;gi|571559093;gi|571559089;gi|1032004036;gi|522838225;gi|571559086;gi|1031997172
28.1876	28.1226	28.1452	29.9375	29.8364	29.8816	+	ITB-N-AL_RJB-N-AL	24	24	24	35.9	35.9	35.9	112.08	0	323.31	3943400000	113	6.00706	0	-1.73333	-12.8486	gi|1032004041;gi|155369750	gi|1032004041;gi|155369750
22.6241	23.0328	NaN	22.6478	22.5671	22.7547			1	1	1	5.6	5.6	5.6	29.292	0.00037594	3.1215	35464000	6	0.419492	0.609048	0.171943	0.642335	gi|387942551;gi|571558493;gi|571558481;gi|571558478;gi|1032004049;gi|571558472	gi|387942551;gi|571558493;gi|571558481;gi|571558478;gi|1032004049;gi|571558472
25.2478	24.718	24.8358	25.2151	25.3121	24.7878			7	7	6	14.3	14.3	13.2	90.647	0	30.181	225900000	16	0.306648	0.685624	-0.171166	-0.522737	gi|1032004090	gi|1032004090
24.4176	24.4554	24.3732	24.42	24.1859	24.4408			4	4	4	18.4	18.4	18.4	45.123	0	20.966	145480000	16	0.320304	0.807643	0.0664762	0.359162	gi|1032004102	gi|1032004102
30.485	30.5306	30.5543	30.2235	30.2481	30.3446			49	49	49	36.9	36.9	36.9	232.97	0	323.31	8852200000	242	2.39998	0.160166	0.251212	1.76715	gi|1032004123	gi|1032004123
NaN	NaN	21.1651	23.1785	21.174	23.433			3	3	3	23.8	23.8	23.8	19.991	0	5.1416	78982000	5	0	1	-1.43008	0	gi|1032004196	gi|1032004196
24.702	24.3382	24.2813	24.939	24.8628	25.0305			5	5	5	20.9	20.9	20.9	35.609	0	38.832	168650000	12	1.63755	0.102115	-0.503594	-2.09462	gi|1032004257;gi|1032004253;gi|1032004255	gi|1032004257;gi|1032004253;gi|1032004255
25.5226	24.6318	25.1802	25.087	24.9125	24.5347			5	5	5	18.9	18.9	18.9	41.917	0	20.389	209490000	21	0.363445	0.586379	0.266764	0.656428	gi|328791271;gi|571562744;gi|1032004272	gi|328791271;gi|571562744;gi|1032004272
25.44	24.9603	25.3079	24.1534	24.1714	22.9992	+	ITB-N-AL_RJB-N-AL	6	6	6	3.8	3.8	3.8	300	0	32.973	179570000	14	1.61787	0.0439236	1.46137	2.84691	gi|1032004279	gi|1032004279
26.433	26.3158	26.885	26.7125	26.5862	26.3952			8	8	8	17.9	17.9	17.9	61.559	0	49.229	636900000	40	0.0344835	0.978305	-0.0200431	-0.0675965	gi|1032004283;gi|1032004281	gi|1032004283;gi|1032004281
23.7624	23.7086	23.9996	24.551	23.9091	24.1418			2	2	2	5.7	5.7	5.7	45.316	0	8.8821	106380000	6	0.842318	0.29016	-0.37712	-1.22512	gi|1032004350;gi|1032004348;gi|1032004346;gi|1032004344;gi|571562724;gi|1032004341;gi|1032004339;gi|1032004337;gi|1032004335;gi|1032004333;gi|571562720;gi|1032004331;gi|1032004328;gi|1032004326;gi|1032004324;gi|1032004322;gi|1032004320;gi|1032004318;gi|1032004316;gi|1032004314;gi|571562714;gi|1032004312;gi|1032004309;gi|571562712;gi|571562710	gi|1032004350;gi|1032004348;gi|1032004346;gi|1032004344;gi|571562724;gi|1032004341;gi|1032004339;gi|1032004337;gi|1032004335;gi|1032004333;gi|571562720;gi|1032004331;gi|1032004328;gi|1032004326;gi|1032004324;gi|1032004322;gi|1032004320;gi|1032004318;gi|1032004316;gi|1032004314;gi|571562714;gi|1032004312;gi|1032004309;gi|571562712;gi|571562710
21.4757	21.5014	NaN	21.5048	21.4772	20.9358			2	2	2	0.5	0.5	0.5	449.36	0.0087897	1.7343	17245000	3	0.30012	0.684863	0.182577	0.538046	gi|1032004362	gi|1032004362
27.3809	27.3668	27.454	27.0457	27.267	27.0777			15	15	15	24.6	24.6	24.6	84.86	0	108.63	1062300000	44	1.66115	0.204334	0.270452	1.55301	gi|1032004482;gi|328791217;gi|571562624;gi|1032004484	gi|1032004482;gi|328791217;gi|571562624;gi|1032004484
27.8516	27.9004	28.1772	28.2186	28.205	28.1074			12	12	12	25	25	25	73.904	0	125.95	1752500000	52	0.870576	0.400134	-0.200623	-0.968055	gi|571562573;gi|48097314;gi|1032004499	gi|571562573;gi|48097314;gi|1032004499
30.591	30.4782	30.6016	30.8722	30.6055	30.6309			19	19	18	49.4	49.4	47.8	48.985	0	323.31	10284000000	144	0.711206	0.522006	-0.145914	-0.753259	gi|1032004544	gi|1032004544
25.4011	24.9889	24.9014	25.1694	25.0334	24.7259			2	2	2	10.7	10.7	10.7	25.214	0	8.5401	215070000	10	0.234759	0.774268	0.120877	0.399798	gi|571557248;gi|1032004718;gi|110760649	gi|571557248;gi|1032004718;gi|110760649
26.0782	25.4318	25.235	25.947	25.8126	26.1845			11	11	11	10.3	10.3	10.3	210.56	0	28.926	363110000	30	0.652967	0.355591	-0.399747	-1.06057	gi|1032004781;gi|1032004779	gi|1032004781;gi|1032004779
29.3998	29.4164	29.3698	29.635	29.6993	29.326			7	7	2	46.4	46.4	10.2	18.462	0	161.11	4730400000	61	0.611461	0.533665	-0.158114	-0.731914	gi|1032004793;gi|1032004791;gi|1032004789	gi|1032004793;gi|1032004791;gi|1032004789
28.7749	28.5267	28.6428	27.111	27.294	27.3488	+	ITB-N-AL_RJB-N-AL	6	1	1	57	10.2	10.2	13.972	0	4.6945	1801700000	10	3.7909	0	1.39681	6.9305	gi|1032004795	gi|1032004795
29.4498	29.3593	29.3389	29.4316	29.4542	29.4612			30	30	30	40.1	40.1	40.1	106.58	0	274.32	4575600000	135	0.876282	0.709537	-0.0663179	-0.490385	gi|1032004823	gi|1032004823
24.215	24.1726	24.5913	24.0209	NaN	24.0748			1	1	1	11.2	11.2	11.2	10.14	0.0078686	1.8419	101500000	2	0.686779	0.394978	0.278471	1.02034	gi|571562649;gi|571562647;gi|1032004840;gi|1032004837;gi|1032004835	gi|571562649;gi|571562647;gi|1032004840;gi|1032004837;gi|1032004835
23.1722	23.7069	24.0464	23.7347	23.4063	23.2898			2	2	2	4.8	4.8	4.8	57.591	0	13.754	78191000	6	0.224343	0.753671	0.164909	0.425917	gi|1032004872;gi|1032004868;gi|1032004850;gi|1032004848;gi|571557952;gi|571557949;gi|1032004865;gi|1032004863;gi|1032004861;gi|1032004854;gi|1032004858;gi|1032004856;gi|1032004852	gi|1032004872;gi|1032004868;gi|1032004850;gi|1032004848;gi|571557952;gi|571557949;gi|1032004865;gi|1032004863;gi|1032004861;gi|1032004854;gi|1032004858;gi|1032004856;gi|1032004852
26.6067	25.7813	26.2098	26.4794	26.491	26.4732			9	9	9	30.7	30.7	30.7	49.938	0	117.53	532500000	18	0.51945	0.466575	-0.281951	-0.833264	gi|328787178;gi|1032004929	gi|328787178;gi|1032004929
23.3342	23.4922	24.404	23.489	23.8912	24.073			4	4	4	10.5	10.5	10.5	73.094	0	5.3463	92934000	7	0.0691478	0.924263	-0.074276	-0.156234	gi|571560259;gi|1032004987;gi|571560262	gi|571560259;gi|1032004987;gi|571560262
28.0916	27.9275	28.1486	27.9087	28.1346	27.6937			11	11	11	53.7	53.7	53.7	36.013	0	323.31	1653800000	53	0.427457	0.637038	0.143559	0.589571	gi|1032005044	gi|1032005044
24.22	24.11	23.9136	24.2334	24.3405	24.7036			3	2	2	8.3	6	6	44.482	0	14.028	123850000	12	0.959709	0.271879	-0.344659	-1.28534	gi|571557529;gi|571557523;gi|571557519;gi|571557515;gi|571557508;gi|1032005057	gi|571557529;gi|571557523;gi|571557519;gi|571557515;gi|571557508;gi|1032005057
24.9368	25.1082	24.4815	24.6244	24.5026	25.7145			7	7	7	16.8	16.8	16.8	59.741	0	18.715	200210000	15	0.0870501	0.899869	-0.10501	-0.198781	gi|1032005110	gi|1032005110
29.242	28.8806	29.1095	29.3006	29.4405	29.3869			11	11	11	40.7	40.7	40.7	45.018	0	228.83	4221500000	86	1.23923	0.241158	-0.298621	-1.40092	gi|1032005228	gi|1032005228
NaN	20.5969	20.5814	NaN	NaN	21.5771			3	3	3	10.2	10.2	10.2	44.216	0	8.2695	25489000	8	0	1	-0.987989	0	gi|571558705;gi|571558697;gi|1032005241;gi|1032005239;gi|571558709	gi|571558705;gi|571558697;gi|1032005241;gi|1032005239;gi|571558709
NaN	NaN	NaN	25.3677	24.473	24.3303			4	4	4	6.6	6.6	6.6	67.502	0.00039526	4.0168	95886000	2	0	0.999681	NaN	0	gi|1032005294;gi|328786781	gi|1032005294;gi|328786781
27.9155	27.6077	27.311	27.2943	27.3784	27.9961			11	11	11	19.5	19.5	19.5	101.38	0	92.842	1265300000	48	0.0683415	0.931096	0.0551427	0.144431	gi|571560511;gi|571560504;gi|571560501;gi|1032005322;gi|571560498;gi|1032005316;gi|571560493;gi|571560489;gi|571560485;gi|571560482;gi|571560479;gi|571560472;gi|571560469;gi|571560476	gi|571560511;gi|571560504;gi|571560501;gi|1032005322;gi|571560498;gi|1032005316;gi|571560493;gi|571560489;gi|571560485;gi|571560482;gi|571560479;gi|571560472;gi|571560469;gi|571560476
25.2872	25.2254	24.8067	24.8579	25.0113	24.7689			5	5	5	15.6	15.6	15.6	59.975	0	16.265	206340000	10	0.611198	0.459586	0.227102	0.851475	gi|1032005475;gi|1032005473;gi|1032005471;gi|1032005469;gi|1032005467;gi|1032005465;gi|1032005463	gi|1032005475;gi|1032005473;gi|1032005471;gi|1032005469;gi|1032005467;gi|1032005465;gi|1032005463
28.2867	28.3826	28.5274	28.0417	28.2229	28.1707			13	13	13	53	53	53	39.042	0	122.6	2097000000	62	1.34417	0.256738	0.253762	1.34774	gi|1032005496	gi|1032005496
27.7881	27.6781	27.9021	27.7525	27.7777	27.8606			15	14	14	43	40	40	45.763	0	134.79	1466900000	57	0.035042	0.988648	-0.00750542	-0.0435212	gi|571558776;gi|571558772;gi|571558766;gi|1032005511	gi|571558776;gi|571558772;gi|571558766;gi|1032005511
20.76	NaN	NaN	22.0661	NaN	22.1804			1	1	1	0.8	0.8	0.8	163.38	0.00037397	3.0172	10936000	2	0	0.999307	-1.36327	0	gi|1032005594;gi|1032005590;gi|1032005588;gi|1032005586;gi|1032005584;gi|1032005582;gi|1032005580;gi|1032005578;gi|1032005576	gi|1032005594;gi|1032005590;gi|1032005588;gi|1032005586;gi|1032005584;gi|1032005582;gi|1032005580;gi|1032005578;gi|1032005576
25.3367	25.0873	25.0233	25.2608	25.2575	24.7469			6	6	6	12.4	12.4	12.4	107.76	0	13.073	226920000	11	0.112369	0.899679	0.060667	0.205174	gi|1032005614;gi|1032005612;gi|1032005610;gi|1032005608;gi|328791406	gi|1032005614;gi|1032005612;gi|1032005610;gi|1032005608;gi|328791406
25.8849	25.6516	26.0223	25.9446	25.8761	26.0883			5	5	5	15.5	15.5	15.5	53.321	0	22.904	390820000	11	0.394742	0.688658	-0.116762	-0.519063	gi|1032005648	gi|1032005648
NaN	NaN	NaN	NaN	23.4974	23.2929			2	2	2	5.4	5.4	5.4	85.019	0	7.4442	20537000	3	0	0.998934	NaN	0	gi|1032005855;gi|571561670;gi|328787140	gi|1032005855;gi|571561670;gi|328787140
29.6143	29.5472	29.6565	29.9027	29.8877	29.8038			15	15	15	42.7	42.7	42.7	50.559	0	180.05	5540300000	118	2.36865	0.155593	-0.258734	-1.79323	gi|1032005880	gi|1032005880
23.994	NaN	NaN	NaN	24.2439	23.9195			3	3	3	4.3	4.3	4.3	118.4	0	9.9935	104440000	5	0	0.998561	-0.0876989	0	gi|1032005892	gi|1032005892
25.0112	25.617	25.1079	25.1335	24.9667	25.2077			6	6	6	10.5	10.5	10.5	106.59	0	24.887	235410000	23	0.286728	0.717569	0.142749	0.474293	gi|1032005924	gi|1032005924
28.0072	27.9944	28.1733	27.6751	27.5438	27.7786			5	5	5	18.5	18.5	18.5	54.674	0	200.32	1557800000	54	1.93413	0.10517	0.392499	2.07578	gi|571560844;gi|1032006110;gi|571560840;gi|1032006106;gi|1032006104;gi|1032006102;gi|1032006100	gi|571560844;gi|1032006110;gi|571560840;gi|1032006106;gi|1032006104;gi|1032006102;gi|1032006100
25.7249	25.4971	25.9519	26.487	26.1601	26.1405			8	8	8	11.3	11.3	11.3	85.983	0	17.632	423930000	22	1.4462	0.120751	-0.537854	-1.97148	gi|1032006280	gi|1032006280
26.0276	25.2612	25.7945	25.807	25.6972	24.9001			9	9	9	15.5	15.5	15.5	96.656	0	30.016	325130000	16	0.245157	0.71172	0.226322	0.486868	gi|1032006286;gi|571557724;gi|571557721;gi|571557718	gi|1032006286;gi|571557724;gi|571557721;gi|571557718
27.2976	27.3575	27.0022	27.2086	27.045	26.9751			13	13	1	22.7	22.7	2.1	87.744	0	60.219	921090000	35	0.477705	0.611416	0.142863	0.621643	gi|1032006301	gi|1032006301
NaN	NaN	23.2057	NaN	21.2848	21.4286			13	1	1	22.8	2	2	86.889	0.0010885	2.4918	15553000	2	0	0.998188	1.84894	0	gi|1032006303	gi|1032006303
24.0766	23.5359	24.0806	24.772	24.0127	23.8104			5	5	5	14.2	14.2	14.2	52.39	0	18.347	125170000	5	0.365005	0.57259	-0.300702	-0.677101	gi|571562288;gi|571562284;gi|1032006321	gi|571562288;gi|571562284;gi|1032006321
27.5483	27.5029	27.757	27.7279	27.418	27.6044			6	6	6	28.9	28.9	28.9	22.308	0	59.159	1256900000	33	0.0559609	0.963339	0.0193354	0.0881703	gi|571562306;gi|571562296;gi|1032006326	gi|571562306;gi|571562296;gi|1032006326
28.8474	28.7232	28.9366	28.9572	28.9991	29.1239			13	13	13	43.3	43.3	43.3	36.028	0	251.42	3155300000	82	1.12794	0.355138	-0.190931	-1.06305	gi|571560957;gi|571560954;gi|66519365;gi|571560947;gi|1032006487	gi|571560957;gi|571560954;gi|66519365;gi|571560947;gi|1032006487
23.9162	23.056	22.9279	NaN	23.215	NaN			2	2	2	13.8	13.8	13.8	34.857	0	17.065	62552000	2	0	0.997815	0.0850627	0	gi|110768082;gi|1032006660;gi|1032006658	gi|110768082;gi|1032006660;gi|1032006658
26.3316	26.0817	25.7205	26.1903	26.2723	26.1878			7	7	7	57.7	57.7	57.7	20.11	0	62.229	454190000	20	0.40707	0.614986	-0.172234	-0.61618	gi|1032006683	gi|1032006683
28.7333	28.1251	28.2829	28.2033	28.9566	28.8506			7	7	7	49.7	49.7	49.7	19.219	0	118.4	2461400000	41	0.413901	0.535618	-0.289721	-0.728486	gi|1032006762	gi|1032006762
23.4984	23.5552	24.3721	24.1806	23.9329	NaN			3	3	3	46.1	46.1	46.1	8.819	0	7.2203	98582000	7	0.254754	0.696851	-0.248193	-0.521562	gi|1032006764	gi|1032006764
22.5277	NaN	20.5948	19.6881	20.9996	NaN			2	2	2	2.3	2.3	2.3	131.29	0.0062565	1.9638	14126000	1	0.39075	0.458383	1.21744	0.960176	gi|1032006889	gi|1032006889
27.0621	26.9193	26.7117	26.8927	26.9844	26.9753			10	10	10	13.9	13.9	13.9	139.75	0	38.626	822200000	36	0.192255	0.867525	-0.0530701	-0.257865	gi|1032006901	gi|1032006901
NaN	NaN	NaN	23.5504	24.2991	24.076			1	1	1	2.6	2.6	2.6	47.612	0	4.6084	50587000	3	0	0.997442	NaN	0	gi|1032006907	gi|1032006907
25.0639	24.8364	24.6827	25.7111	24.8719	25.0665			8	8	8	11.4	11.4	11.4	94.596	0	11.055	223350000	14	0.571363	0.416597	-0.355455	-0.943538	gi|1032006911	gi|1032006911
25.5895	24.9025	NaN	NaN	25.1223	25.2518			2	2	2	2	2	2	234.22	0.0062543	1.963	193410000	3	0.0547452	0.942797	0.0589581	0.131155	gi|1032006927	gi|1032006927
26.1233	25.834	25.9998	25.8471	25.609	25.505			8	8	8	25.4	25.4	25.4	60.935	0	38.772	370200000	11	1.18739	0.235904	0.331975	1.43443	gi|571565374;gi|571565367;gi|1032007045;gi|328787572;gi|1032007042;gi|1032007040	gi|571565374;gi|571565367;gi|1032007045;gi|328787572;gi|1032007042;gi|1032007040
28.9282	28.9494	28.7831	28.7399	28.9853	28.9867			11	11	11	46.9	46.9	46.9	42.409	0	298.67	3095700000	75	0.0609674	0.964238	-0.0170943	-0.0866576	gi|48097748;gi|1032007068	gi|48097748;gi|1032007068
24.642	24.2098	24.6	24.4425	23.3811	23.9192			4	4	4	5.8	5.8	5.8	106.12	0	45.294	122960000	8	0.782165	0.266401	0.569667	1.30689	gi|1032007083	gi|1032007083
27.6825	27.3032	26.9759	26.7565	27.1755	26.7511			6	6	6	12.5	12.5	12.5	95.586	0	14.732	917010000	15	0.793956	0.290359	0.426167	1.22499	gi|571565033;gi|571565030;gi|571565027;gi|1032007109	gi|571565033;gi|571565030;gi|571565027;gi|1032007109
24.3157	24.5645	24.626	24.8527	24.982	25.6117			7	7	7	4.8	4.8	4.8	257.86	0	17.252	192850000	14	1.20187	0.148137	-0.646752	-1.8326	gi|571564723;gi|571564720;gi|571564713;gi|1032007183;gi|328785413;gi|571564708;gi|328785411;gi|571564702;gi|571564699	gi|571564723;gi|571564720;gi|571564713;gi|1032007183;gi|328785413;gi|571564708;gi|328785411;gi|571564702;gi|571564699
25.3969	25.5069	25.0408	25.3383	25.6719	26.0093			5	5	5	24.7	24.7	24.7	29.549	0	22.578	294600000	14	0.680212	0.357768	-0.358282	-1.05566	gi|1032007206	gi|1032007206
29.7336	29.7279	30.0172	29.81	29.433	29.5042			18	18	18	39.9	39.9	39.9	63.036	0	258.85	5475300000	115	0.746407	0.396142	0.243836	0.975449	gi|1032007326	gi|1032007326
27.2276	27.7514	27.559	26.6787	26.8897	26.9147			3	3	3	5.1	5.1	5.1	106.73	0	5.2527	970910000	10	1.80026	0.0572157	0.684936	2.53397	gi|571565321;gi|571565315;gi|1032007377;gi|1032007375	gi|571565321;gi|571565315;gi|1032007377;gi|1032007375
24.8216	24.3899	24.9105	24.2902	24.1769	24.1828			2	2	2	13.1	13.1	13.1	16.559	0.0003827	3.3628	145480000	7	1.38802	0.143614	0.490717	1.85229	gi|1032007386	gi|1032007386
30.1282	30.2077	29.9859	30.0525	29.895	29.8893			28	28	28	34.2	34.2	34.2	110.03	0	323.31	6840300000	147	0.89686	0.450857	0.161667	0.878328	gi|1032007414;gi|1032007412;gi|1032007410;gi|571564911;gi|571564908;gi|571564905;gi|1032007406	gi|1032007414;gi|1032007412;gi|1032007410;gi|571564911;gi|571564908;gi|571564905;gi|1032007406
23.5126	23.0344	23.6577	22.4405	22.6044	22.7817			1	1	1	10.9	10.9	10.9	17.52	0	14.588	54630000	6	1.69245	0.0574975	0.792683	2.53631	gi|1032007432;gi|1032007430	gi|1032007432;gi|1032007430
NaN	NaN	NaN	21.7873	21.2335	NaN			1	1	1	2.9	2.9	2.9	73.805	0.0049365	2.1184	6475000	1	0	0.99707	NaN	0	gi|1032007596;gi|1032007594;gi|1032007592	gi|1032007596;gi|1032007594;gi|1032007592
29.8658	30.1603	30.1483	29.8213	29.7223	29.7571			25	25	20	26.5	26.5	22	122.74	0	323.31	6252800000	84	1.3546	0.228666	0.291236	1.45263	gi|1032007664	gi|1032007664
25.5472	25.257	25.5057	24.8622	24.9761	25.0794			4	4	4	7.3	7.3	7.3	67.727	0	28.22	250650000	18	1.86678	0.0852571	0.464078	2.20735	gi|1032007731	gi|1032007731
28.1694	28.1283	28.0381	28.5124	28.7906	28.7054	+	ITB-N-AL_RJB-N-AL	8	8	8	39.7	39.7	39.7	25.09	0	52.249	2221000000	50	2.44458	0.0403265	-0.557547	-2.91938	gi|1032007735	gi|1032007735
NaN	NaN	NaN	23.6084	21.4729	20.1371			1	1	1	2.1	2.1	2.1	56.951	0.00074294	2.9344	17919000	1	0	0.996698	NaN	0	gi|1032007758;gi|1032007756	gi|1032007758;gi|1032007756
30.2768	30.3332	30.4099	29.451	29.5178	29.5494	+	ITB-N-AL_RJB-N-AL	28	28	28	47.8	47.8	47.8	68.265	0	323.31	6622600000	129	4.18062	0	0.833862	5.62337	gi|571564543;gi|328785544;gi|1032007768	gi|571564543;gi|328785544;gi|1032007768
25.4709	25.3333	25.3019	25.5908	25.819	25.8251			9	9	9	10.4	10.4	10.4	106.7	0	21.042	308050000	24	1.80953	0.124529	-0.376292	-1.95006	gi|571563397;gi|571563394;gi|1032007807	gi|571563397;gi|571563394;gi|1032007807
30.0864	29.9408	30.0178	30.5933	30.8099	30.5579	+	ITB-N-AL_RJB-N-AL	60	60	60	53.4	53.4	53.4	177.36	0	323.31	8567400000	250	2.69456	0.0278367	-0.63871	-3.37438	gi|571563990;gi|571563988;gi|1032007906;gi|571563982;gi|1032007903	gi|571563990;gi|571563988;gi|1032007906;gi|571563982;gi|1032007903
24.5092	24.6131	24.3532	24.7771	24.3979	25.042			6	6	6	5.9	5.9	5.9	146.53	0	15.635	159060000	12	0.541443	0.476521	-0.247162	-0.819493	gi|1032007914;gi|1032028684	gi|1032007914
27.7125	27.5307	27.7706	28.1539	28.147	28.0933			5	5	5	35.7	35.7	35.7	13.098	0	35.891	1554200000	21	2.45189	0.0527021	-0.460112	-2.63314	gi|1032007945;gi|110761627	gi|1032007945;gi|110761627
24.7373	25.2176	24.7919	24.9246	25.1241	25.0821			4	4	4	12.2	12.2	12.2	53.263	0	13.001	207430000	16	0.320936	0.712663	-0.127975	-0.485626	gi|328777785;gi|1032007986	gi|328777785;gi|1032007986
20.542	24.0359	NaN	22.7274	NaN	22.5787			2	2	2	5.5	5.5	5.5	48.556	0	4.5579	37607000	4	0.0683841	0.906985	-0.364147	-0.196992	gi|1032008016	gi|1032008016
27.877	27.8099	27.961	28.4152	28.3217	28.3448	+	ITB-N-AL_RJB-N-AL	10	10	10	28.9	28.9	28.9	53.719	0	47.792	1816100000	40	3.11049	0.0307967	-0.477943	-3.14541	gi|1032008196;gi|226533687	gi|1032008196;gi|226533687
28.8648	NaN	28.3823	28.5127	28.3492	28.2963			2	2	2	1.9	1.9	1.9	107.2	0.0010985	2.6554	1932300000	5	0.498378	0.508711	0.237541	0.795739	gi|1032008204;gi|1032008202;gi|1032008200;gi|571567410;gi|118150488	gi|1032008204;gi|1032008202;gi|1032008200;gi|571567410;gi|118150488
25.4504	25.8076	25.7099	25.6396	25.8567	26.0618			4	4	4	10.9	10.9	10.9	43.548	0	7.8364	348930000	3	0.53584	0.524173	-0.196729	-0.751112	gi|1032008234;gi|1031995331	gi|1032008234
24.349	24.3494	23.7647	23.9637	23.9597	24.3942			3	3	3	3.8	3.8	3.8	138.2	0	18.445	114440000	6	0.0699621	0.933483	0.0484854	0.14161	gi|1032008262	gi|1032008262
28.5487	28.5391	28.6099	28.1594	28.0699	27.9827	+	ITB-N-AL_RJB-N-AL	13	13	10	19	19	13.8	115.91	0	110.21	2125100000	61	3.05519	0.031322	0.495225	3.18185	gi|1032008274	gi|1032008274
25.2031	25.2186	24.7467	24.665	24.7079	NaN			1	1	1	1.9	1.9	1.9	129.32	0.0056101	2.0558	166800000	2	0.789459	0.306192	0.369671	1.23032	gi|1032008291;gi|571566359;gi|571566356;gi|328776543;gi|1032008286;gi|1032008284;gi|1032008282	gi|1032008291;gi|571566359;gi|571566356;gi|328776543;gi|1032008286;gi|1032008284;gi|1032008282
28.4026	28.4933	28.4386	28.7881	28.5007	28.7629			18	18	18	61.5	61.5	61.5	44.597	0	187.68	2466700000	94	1.1756	0.291961	-0.239081	-1.22218	gi|571566413;gi|1032008338	gi|571566413;gi|1032008338
23.3632	NaN	NaN	24.4886	24.0755	24.1452			4	4	4	8.4	8.4	8.4	111.06	0.00039777	4.154	81110000	4	0	0.996327	-0.873245	0	gi|1032008403	gi|1032008403
25.1528	24.6358	24.811	24.6074	25.799	24.7489			5	5	5	13.1	13.1	13.1	66.623	0	18.533	209600000	10	0.17302	0.801032	-0.185234	-0.366555	gi|1032008413;gi|1032008411;gi|1032008409;gi|1032008407;gi|1032008405	gi|1032008413;gi|1032008411;gi|1032008409;gi|1032008407;gi|1032008405
28.3731	28.2417	28.4415	28.2465	28.3363	28.4086			15	15	15	17.3	17.3	17.3	142.65	0	299.78	2130300000	68	0.103868	0.943092	0.0216522	0.123694	gi|1032008436;gi|1032008434;gi|1032008432;gi|1032008430;gi|1032008428;gi|571567009	gi|1032008436;gi|1032008434;gi|1032008432;gi|1032008430;gi|1032008428;gi|571567009
25.6546	25.5288	25.2934	25.5877	25.2213	25.3491			8	8	8	11.5	11.5	11.5	110.38	0	20.906	282020000	23	0.284101	0.754743	0.106254	0.423689	gi|48097815;gi|1032008493	gi|48097815;gi|1032008493
25.3114	25.7832	24.6781	25.7374	26.2805	25.8198			4	4	4	12.3	12.3	12.3	65.653	0	18.145	374650000	11	0.885907	0.223109	-0.688318	-1.48978	gi|328779540;gi|1032008510;gi|1032008512	gi|328779540;gi|1032008510;gi|1032008512
24.7057	24.8105	24.7155	24.8694	24.8603	24.4654			4	4	4	15.9	15.9	15.9	46.872	0	28.003	177030000	15	0.0299162	0.985172	0.0122064	0.0514377	gi|1032008520;gi|66522619;gi|571567914	gi|1032008520;gi|66522619;gi|571567914
23.2807	23.2031	23.5458	23.2528	23.1905	22.9142			6	1	1	27.9	5.1	5.1	31.778	0	13.361	61504000	6	0.694628	0.435651	0.224019	0.907244	gi|1032008555	gi|1032008555
28.8836	28.9012	29.03	28.0657	28.6775	28.9388			6	6	1	35.9	35.9	7.6	25.948	0	81.883	2811100000	46	0.649383	0.365625	0.377565	1.04064	gi|1032008557	gi|1032008557
24.0207	24.4473	24.4527	24.406	24.3303	24.3683			8	8	8	9.1	9.1	9.1	162.23	0	16.222	146120000	21	0.158618	0.872567	-0.0612411	-0.250196	gi|571567791;gi|1032008588;gi|571567787;gi|571567783;gi|571567780;gi|571567777;gi|571567773;gi|571567769;gi|571567765;gi|571567761;gi|1032008578;gi|1032008576;gi|328779639;gi|571567751;gi|571567747;gi|571567743;gi|1032008590	gi|571567791;gi|1032008588;gi|571567787;gi|571567783;gi|571567780;gi|571567777;gi|571567773;gi|571567769;gi|571567765;gi|571567761;gi|1032008578;gi|1032008576;gi|328779639;gi|571567751;gi|571567747;gi|571567743;gi|1032008590
23.9089	23.6157	23.6505	24.5699	23.9362	23.9909			2	2	2	11.3	11.3	11.3	24.468	0	16.188	103100000	4	0.923916	0.24903	-0.440639	-1.36492	gi|1032008603;gi|571567810	gi|1032008603;gi|571567810
31.1967	31.1	31.273	31.1261	31.1726	31.1009			17	17	17	77.9	77.9	77.9	30.01	0	323.31	14943000000	178	0.449151	0.801227	0.0566514	0.367212	gi|571567070;gi|571567066;gi|1032008644	gi|571567070;gi|571567066;gi|1032008644
23.5893	23.0506	23.32	23.6164	23.5068	22.8187			2	2	2	1.9	1.9	1.9	132.59	0.0032154	2.2697	65932000	4	0.00673202	1	0.00603231	0.0153062	gi|1032008679	gi|1032008679
27.2801	27.2099	27.3776	27.4511	27.4387	27.4425			22	22	22	14.6	14.6	14.6	215.31	0	61.143	1070700000	48	1.47367	0.365442	-0.154921	-1.0415	gi|1032008721	gi|1032008721
26.0926	26.3427	26.1813	25.9995	25.9975	25.7492			2	2	2	0.9	0.9	0.9	284.2	0.0010889	2.5118	438010000	2	1.23075	0.244981	0.290131	1.37682	gi|571567866;gi|571567859;gi|571567856;gi|571567853;gi|571567849;gi|571567845;gi|571567842;gi|571567838;gi|571567831;gi|571567827;gi|571567823;gi|1032008761	gi|571567866;gi|571567859;gi|571567856;gi|571567853;gi|571567849;gi|571567845;gi|571567842;gi|571567838;gi|571567831;gi|571567827;gi|571567823;gi|1032008761
24.8675	25.8201	25.4313	25.2646	24.6738	25.1109			6	6	6	13.7	13.7	13.7	93.031	0	9.7458	258510000	7	0.470309	0.465794	0.356517	0.832347	gi|571568913;gi|571568910;gi|571568907;gi|328788758;gi|571568901;gi|571568893;gi|571568885;gi|1032008907	gi|571568913;gi|571568910;gi|571568907;gi|328788758;gi|571568901;gi|571568893;gi|571568885;gi|1032008907
28.7893	28.8489	28.6728	28.73	28.5942	28.6114			15	15	15	41.5	41.5	41.5	57.847	0	323.31	2721100000	69	0.867884	0.524376	0.125069	0.748703	gi|571568560;gi|1032008953;gi|1032008950	gi|571568560;gi|1032008953;gi|1032008950
23.3723	22.9464	23.3838	NaN	23.3886	23.2623			3	3	3	15.3	15.3	15.3	30.629	0	5.862	51963000	3	0.176305	0.838807	-0.0912987	-0.313048	gi|571568185;gi|571568181;gi|328782539;gi|1032008970;gi|1032008967;gi|571568174;gi|1032008964;gi|1032008962;gi|1032008960	gi|571568185;gi|571568181;gi|328782539;gi|1032008970;gi|1032008967;gi|571568174;gi|1032008964;gi|1032008962;gi|1032008960
27.9469	28.2866	28.0365	28.0201	27.928	27.9264			35	35	35	20.9	20.9	20.9	288.7	0	170.77	1683500000	74	0.548955	0.596812	0.131813	0.63912	gi|1032008977;gi|1031996960	gi|1032008977
26.8599	26.7107	26.6486	27.3251	27.1736	26.992			5	5	5	34.8	34.8	34.8	32.61	0	30.091	800730000	23	1.67693	0.12109	-0.423847	-1.97229	gi|571568523;gi|571568516;gi|110762382;gi|1032009084;gi|1032009081	gi|571568523;gi|571568516;gi|110762382;gi|1032009084;gi|1032009081
29.0699	29.1915	28.9278	29.2272	29.1457	29.3275			8	8	8	32.2	32.2	32.2	43.213	0	287.8	3702800000	53	0.855416	0.449526	-0.170401	-0.884833	gi|1032009127;gi|571568046;gi|571568043;gi|571568040	gi|1032009127;gi|571568046;gi|571568043;gi|571568040
28.0801	28.0191	28.186	28.0719	28.1672	28.0145			7	7	7	38.7	38.7	38.7	39.384	0	296.04	1770600000	52	0.0550627	0.979088	0.0105387	0.063476	gi|571568001;gi|328779563;gi|1032009146	gi|571568001;gi|328779563;gi|1032009146
32.4133	32.4508	32.5781	32.9446	32.9225	32.7616			17	17	17	61	61	61	43.886	0	323.31	44578000000	227	2.18269	0.0800299	-0.395514	-2.24439	gi|1032009238	gi|1032009238
26.714	26.9738	26.7236	27.1613	26.9932	27.2418			8	8	8	31.3	31.3	31.3	46.45	0	72.819	838920000	45	1.36651	0.204014	-0.328304	-1.54702	gi|1032009268	gi|1032009268
24.5434	24.2216	24.2541	24.2978	24.4704	24.0757			4	4	4	11.3	11.3	11.3	89.41	0	8.2084	129980000	15	0.141264	0.881936	0.058473	0.230818	gi|1032009381;gi|1032009379;gi|1032009383	gi|1032009381;gi|1032009379;gi|1032009383
24.8808	25.1051	24.8489	25.0829	24.4443	25.2887			3	3	3	10.3	10.3	10.3	51.806	0	12.735	203500000	6	0.00773527	1	0.00627772	0.0171206	gi|118150476;gi|1032009426;gi|1032009424;gi|571569751;gi|571569743;gi|571569736;gi|571569766;gi|1032009432;gi|1032009430;gi|1032009428	gi|118150476;gi|1032009426;gi|1032009424;gi|571569751;gi|571569743;gi|571569736;gi|571569766;gi|1032009432;gi|1032009430;gi|1032009428
23.4485	NaN	21.967	22.4343	22.974	NaN			3	3	3	4.3	4.3	4.3	109.98	0	8.1256	30517000	4	0.00140239	1	0.0035944	0.0040461	gi|61316393;gi|1032009460;gi|571572586;gi|571572582;gi|1032009456;gi|571572578;gi|571572574;gi|571572571;gi|571572567;gi|571572564;gi|571572559;gi|1032009448;gi|571572555;gi|1032009446;gi|571572550;gi|571572547;gi|571572543;gi|571572526;gi|571572521;gi|571572518	gi|61316393;gi|1032009460;gi|571572586;gi|571572582;gi|1032009456;gi|571572578;gi|571572574;gi|571572571;gi|571572567;gi|571572564;gi|571572559;gi|1032009448;gi|571572555;gi|1032009446;gi|571572550;gi|571572547;gi|571572543;gi|571572526;gi|571572521;gi|571572518
28.6494	28.6223	28.6005	28.1463	27.9147	28.2236	+	ITB-N-AL_RJB-N-AL	15	15	15	15.9	15.9	15.9	122.13	0	103.86	2174300000	69	2.31211	0.0487861	0.529212	2.72959	gi|1032009490	gi|1032009490
22.4665	22.8249	22.2178	23.5051	22.255	23.7664			3	3	3	5.6	5.6	5.6	87.096	0	6.2305	49019000	6	0.604253	0.328634	-0.672408	-1.12336	gi|1032009549	gi|1032009549
30.1101	29.7722	30.2242	29.3216	28.9249	28.8763	+	ITB-N-AL_RJB-N-AL	5	5	5	55.3	55.3	55.3	13.092	0	277.11	5219100000	55	2.15032	0.02728	0.994582	3.36311	gi|571572290;gi|571572286;gi|571572282;gi|1032009590;gi|571572278;gi|571572274	gi|571572290;gi|571572286;gi|571572282;gi|1032009590;gi|571572278;gi|571572274
NaN	NaN	22.1053	22.9503	22.5827	22.4215			1	1	1	4.4	4.4	4.4	87.747	0.0003962	4.0873	25289000	5	0	0.995955	-0.546249	0	gi|571570534;gi|571570530;gi|571570525;gi|571570507;gi|328782779;gi|1032009616;gi|1032009612;gi|1032009609;gi|1032009607;gi|1032009605	gi|571570534;gi|571570530;gi|571570525;gi|571570507;gi|328782779;gi|1032009616;gi|1032009612;gi|1032009609;gi|1032009607;gi|1032009605
22.2524	22.4451	NaN	NaN	NaN	NaN			1	1	1	4.4	4.4	4.4	50.716	0.00038715	3.581	10995000	2	0	0.995584	NaN	0	gi|571570422;gi|571570415;gi|1032009629	gi|571570422;gi|571570415;gi|1032009629
24.9378	25.1174	25.4362	26.1105	25.596	26.3255			8	8	8	11.9	11.9	11.9	105.16	0	25.875	329730000	20	1.50164	0.0712231	-0.846865	-2.34641	gi|571570641;gi|1032009775;gi|571570610	gi|571570641;gi|1032009775;gi|571570610
26.9729	26.7553	26.9188	27.1273	27.2639	27.3938			18	18	18	14	14	14	222.01	0	68.296	872900000	45	1.70268	0.134704	-0.37934	-1.8875	gi|571572859;gi|1032009898;gi|1032009896;gi|1032009892;gi|571572845;gi|1032009889;gi|571572839;gi|1032009886;gi|1032009884;gi|1032009882;gi|1032009880;gi|1032009878;gi|1032009900;gi|1032009903;gi|1032009894	gi|571572859;gi|1032009898;gi|1032009896;gi|1032009892;gi|571572845;gi|1032009889;gi|571572839;gi|1032009886;gi|1032009884;gi|1032009882;gi|1032009880;gi|1032009878;gi|1032009900;gi|1032009903;gi|1032009894
30.5174	30.5018	30.6225	30.1972	30.4362	30.0914			12	12	12	50.8	50.8	50.8	34.986	0	323.31	8928300000	134	1.31563	0.226026	0.305631	1.46383	gi|1032009934;gi|1032009948;gi|1032009945;gi|1032009943;gi|1032009939;gi|1032009936;gi|1032009932;gi|1032009925;gi|571572629;gi|571572620;gi|328786023	gi|1032009934;gi|1032009948;gi|1032009945;gi|1032009943;gi|1032009939;gi|1032009936;gi|1032009932;gi|1032009925;gi|571572629;gi|571572620;gi|328786023
22.941	23.4218	22.2194	22.3855	23.0747	22.8554			2	2	2	4.8	4.8	4.8	78.141	0.00038447	3.414	46916000	5	0.0773834	0.911942	0.0888551	0.176209	gi|1032009958;gi|1032009956	gi|1032009958;gi|1032009956
23.2917	23.4033	22.7578	23.3932	22.6559	23.0575			1	1	1	4.1	4.1	4.1	33.246	0.00037453	3.0452	65467000	6	0.147145	0.842961	0.115391	0.294582	gi|1032010012;gi|1032010010;gi|1032010008;gi|1032010005;gi|1032010003;gi|1032010001;gi|1032009999;gi|1032009997;gi|571572878;gi|571572874;gi|1032009993;gi|1032009991;gi|1032009989;gi|1032009987;gi|1032009985;gi|1032009983;gi|1032009981	gi|1032010012;gi|1032010010;gi|1032010008;gi|1032010005;gi|1032010003;gi|1032010001;gi|1032009999;gi|1032009997;gi|571572878;gi|571572874;gi|1032009993;gi|1032009991;gi|1032009989;gi|1032009987;gi|1032009985;gi|1032009983;gi|1032009981
28.4103	28.1061	28.3009	28.4851	28.2848	28.3859			19	19	19	42.5	42.5	42.5	58.751	0	206.65	2099700000	74	0.4592	0.665693	-0.112845	-0.547586	gi|1032010085;gi|1032010083;gi|1032010081;gi|1032010079;gi|1032010077;gi|1032010071;gi|1032010069;gi|1032010075;gi|1032010073	gi|1032010085;gi|1032010083;gi|1032010081;gi|1032010079;gi|1032010077;gi|1032010071;gi|1032010069;gi|1032010075;gi|1032010073
23.0362	NaN	24.197	23.957	NaN	NaN			2	2	2	3.1	3.1	3.1	94.902	0.00074627	2.9941	71339000	1	0	0.995213	-0.340443	0	gi|1032010106;gi|571571730;gi|571571726;gi|571571722;gi|1032010101;gi|1032010108	gi|1032010106;gi|571571730;gi|571571726;gi|571571722;gi|1032010101;gi|1032010108
27.192	26.805	26.7912	27.0071	27.1754	26.8954			15	15	15	12.4	12.4	12.4	159.07	0	66.749	836970000	39	0.247315	0.788813	-0.0965837	-0.37947	gi|1032010175;gi|1032010165;gi|1032010163;gi|1032010161;gi|1032010159;gi|1032010157;gi|1032010155;gi|1032010173;gi|1032010177;gi|1032010171;gi|1032010169;gi|1032010167	gi|1032010175;gi|1032010165;gi|1032010163;gi|1032010161;gi|1032010159;gi|1032010157;gi|1032010155;gi|1032010173;gi|1032010177;gi|1032010171;gi|1032010169;gi|1032010167
22.7956	22.7801	22.9422	22.8475	22.5706	23.4497			3	3	3	28.6	28.6	28.6	21.354	0	5.0986	49065000	3	0.166117	0.83278	-0.116625	-0.319876	gi|1032010297;gi|328782936	gi|1032010297;gi|328782936
25.4284	25.5743	25.531	25.7349	25.5689	25.343			6	6	6	13.9	13.9	13.9	79.452	0	84.419	301580000	33	0.112407	0.916128	-0.0376879	-0.170128	gi|1032010354;gi|328786111;gi|571572757	gi|1032010354;gi|328786111;gi|571572757
23.2178	23.2832	23.0359	23.7151	23.8966	24.3716			4	4	4	13.2	13.2	13.2	49.675	0	9.8738	81285000	11	1.75501	0.0532688	-0.815489	-2.63712	gi|1032010409	gi|1032010409
27.5523	27.403	27.1122	28.0383	27.9986	27.9986	+	ITB-N-AL_RJB-N-AL	8	8	8	50.4	50.4	50.4	25.474	0	148.17	1371500000	40	2.14075	0.0442051	-0.655978	-2.85331	gi|1032010421	gi|1032010421
27.0419	26.8297	27.1697	27.1737	27.1685	26.7372			6	6	6	31.8	31.8	31.8	24.697	0	26.599	844520000	37	0.0243363	0.987118	-0.0127557	-0.0463238	gi|571570113;gi|1032010431	gi|571570113;gi|1032010431
NaN	NaN	22.6684	22.073	NaN	22.7683			2	2	2	7.1	7.1	7.1	79.518	0	18.282	23657000	2	0	0.994843	0.2477	0	gi|1032010532;gi|1032010530;gi|1032010528	gi|1032010532;gi|1032010530;gi|1032010528
26.5447	26.6619	26.4866	27.0253	26.8073	26.7776			10	10	10	22.4	22.4	22.4	88.159	0	47.409	687040000	32	1.51015	0.197107	-0.305642	-1.57897	gi|571572819;gi|1032010566	gi|571572819;gi|1032010566
25.0699	24.2263	23.59	24.4168	24.171	25.3384			5	5	5	7.6	7.6	7.6	113.58	0	11.991	151860000	11	0.246269	0.683138	-0.34671	-0.527927	gi|1032010582	gi|1032010582
25.1804	24.9579	25.5114	25.1562	25.3079	24.9762			3	3	3	21.8	21.8	21.8	25.936	0	16.308	234700000	8	0.137764	0.8763	0.0698007	0.243032	gi|571572801;gi|1032010614;gi|571572798;gi|1032010612;gi|1032010609;gi|110763030;gi|571572789;gi|1032010606	gi|571572801;gi|1032010614;gi|571572798;gi|1032010612;gi|1032010609;gi|110763030;gi|571572789;gi|1032010606
29.5601	29.1914	29.3997	29.5236	29.4706	29.4198			24	24	24	39.1	39.1	39.1	80.233	0	179.27	4468200000	122	0.324679	0.759672	-0.08763	-0.415576	gi|1032010645	gi|1032010645
29.9514	29.8606	29.9545	29.9376	29.7101	30.0956			10	10	10	46.5	46.5	46.5	33.765	0	196.91	6234500000	63	0.0222313	0.987497	0.00772794	0.0357707	gi|1032010648	gi|1032010648
25.8299	25.5976	25.982	25.5439	25.3038	25.0116			7	3	1	9.7	4.4	2	68.136	0	6.022	311540000	19	1.27442	0.158196	0.516741	1.78064	gi|1032010669;gi|571570048;gi|1032011000;gi|66555009;gi|328781103	gi|1032010669;gi|571570048;gi|1032011000;gi|66555009
24.8879	24.743	25.082	25.081	25.0446	24.9578			3	3	3	14.8	14.8	14.8	38.305	0	8.5818	202830000	11	0.517604	0.624616	-0.123552	-0.603352	gi|571569639;gi|1032010672;gi|66543768	gi|571569639;gi|1032010672;gi|66543768
24.5348	25.1684	25.2055	25.1037	24.6913	24.9057			7	7	7	9.3	9.3	9.3	105.26	0	16.629	208920000	10	0.100312	0.899918	0.0693239	0.199162	gi|1032010732;gi|1032010728;gi|1032010726;gi|1032010724;gi|1032010722;gi|1032010720;gi|1032010718;gi|1032010716;gi|1032010714;gi|1032010712;gi|1032010710;gi|1032010708;gi|1032010706;gi|1032010730	gi|1032010732;gi|1032010728;gi|1032010726;gi|1032010724;gi|1032010722;gi|1032010720;gi|1032010718;gi|1032010716;gi|1032010714;gi|1032010712;gi|1032010710;gi|1032010708;gi|1032010706;gi|1032010730
28.5204	28.3898	28.4186	28.4864	28.4481	28.5982			25	25	25	44.2	44.2	44.2	92.71	0	148.46	2289400000	94	0.49441	0.75381	-0.0679893	-0.424986	gi|571571176;gi|1032010748	gi|571571176;gi|1032010748
25.1126	24.7138	24.3867	25.5267	24.917	25.456			4	4	4	28.4	28.4	28.4	20.379	0	15.64	220610000	15	0.922106	0.226456	-0.562209	-1.46092	gi|1032010751	gi|1032010751
28.8968	29.2105	29.5412	29.6972	29.7257	29.5014			15	15	15	49.7	49.7	49.7	22.52	0	34.264	4534400000	55	1.0028	0.238147	-0.425302	-1.42258	gi|1032010794	gi|1032010794
24.0601	23.1897	23.6815	23.3299	23.7419	23.7312			1	1	1	2.6	2.6	2.6	76.532	0	15.708	82847000	6	0.0514101	0.948576	0.0427882	0.110814	gi|1032010815;gi|1032010813	gi|1032010815;gi|1032010813
31.6948	31.5162	31.6462	31.5767	31.5356	31.5923			21	21	21	59.3	59.3	59.3	47.626	0	323.31	20030000000	234	0.38286	0.828023	0.0508989	0.32646	gi|1032010947	gi|1032010947
25.6143	25.2926	25.5806	26.0065	25.5737	26.265			6	6	6	12	12	12	93.298	0	34.782	349200000	14	0.936296	0.243435	-0.452576	-1.3882	gi|1032010970	gi|1032010970
25.5187	25.1053	24.8869	25.5336	25.3799	25.5931			8	8	8	12.2	12.2	12.2	99.57	0	14.238	264810000	11	0.781556	0.328303	-0.331919	-1.12192	gi|1032011058;gi|328777707	gi|1032011058;gi|328777707
25.9292	26.3115	26.2354	26.2967	26.0221	25.7626			8	8	8	16.6	16.6	16.6	54.474	0	14.571	453140000	27	0.272653	0.735944	0.131589	0.448372	gi|1032011133;gi|1032011131;gi|1032011129;gi|1032011127;gi|571569497	gi|1032011133;gi|1032011131;gi|1032011129;gi|1032011127;gi|571569497
25.2527	25.7161	24.5614	25.4137	24.9635	25.1451			1	1	1	10.7	10.7	10.7	20.083	0	32.661	240280000	9	0.00234663	1	0.002587	0.00562327	gi|328776270;gi|1032011139	gi|328776270;gi|1032011139
23.8762	23.3516	24.025	23.7219	24.2277	24.1905			2	2	2	7.5	7.5	7.5	46.022	0	7.2762	97570000	2	0.493822	0.476302	-0.295706	-0.818814	gi|1032011156	gi|1032011156
26.7287	27.0966	27.0281	26.9265	27.5881	27.5833			8	8	8	26.3	26.3	26.3	45.268	0	37.654	947570000	22	0.773498	0.296344	-0.414825	-1.19521	gi|58585110;gi|1032011185;gi|571574298	gi|58585110;gi|1032011185;gi|571574298
22.341	21.854	22.1911	22.4413	22.407	NaN			1	1	1	2.9	2.9	2.9	51.921	0.0042478	2.1641	26368000	2	0.67569	0.388449	-0.295466	-1.03186	gi|571574365;gi|571574363;gi|219842189;gi|571574361;gi|1032011234;gi|1032011232;gi|571574359;gi|219842191;gi|1032011229;gi|571574357;gi|219842193;gi|571574355;gi|118150494;gi|1032011225;gi|571574353;gi|571574351;gi|571574349;gi|571574347;gi|571574345;gi|571574343;gi|571574341;gi|571574339;gi|571574337;gi|571574333;gi|571574331;gi|1032011214	gi|571574365;gi|571574363;gi|219842189;gi|571574361;gi|1032011234;gi|1032011232;gi|571574359;gi|219842191;gi|1032011229;gi|571574357;gi|219842193;gi|571574355;gi|118150494;gi|1032011225;gi|571574353;gi|571574351;gi|571574349;gi|571574347;gi|571574345;gi|571574343;gi|571574341;gi|571574339;gi|571574337;gi|571574333;gi|571574331;gi|1032011214
23.1433	23.0981	22.9489	23.1515	24.0434	23.527			3	3	3	4.7	4.7	4.7	101.64	0	7.1148	65301000	9	0.898137	0.240643	-0.510519	-1.39829	gi|1032011421	gi|1032011421
25.623	25.8357	25.5481	25.6206	25.6383	25.575			6	6	6	5.5	5.5	5.5	178.3	0	20.816	323120000	17	0.260304	0.83921	0.0576191	0.306184	gi|1032011429;gi|1032011427	gi|1032011429;gi|1032011427
28.3955	28.0587	28.3246	28.4761	28.4386	28.333			23	23	23	23.9	23.9	23.9	147.11	0	180.96	2175100000	84	0.6339	0.528098	-0.156274	-0.740236	gi|1032011467	gi|1032011467
26.0706	25.8582	24.6873	25.4189	25.5531	25.3594			7	7	7	13.8	13.8	13.8	75.178	0	19.061	321060000	11	0.0769446	0.909956	0.0948607	0.177683	gi|1032011472	gi|1032011472
25.4432	25.8045	25.1655	25.455	25.6104	25.6887			5	5	5	20.4	20.4	20.4	48.465	0	21.363	299720000	14	0.225039	0.786875	-0.11362	-0.38213	gi|571574744;gi|1032011480;gi|110763556	gi|571574744;gi|1032011480;gi|110763556
29.7421	30.0679	30.2847	28.8303	29.0339	29.1767	+	ITB-N-AL_RJB-N-AL	7	7	7	49.6	49.6	49.6	16.45	0	323.31	5152100000	57	2.25721	0.0214091	1.01793	3.54673	gi|328783290;gi|1032011565;gi|1032011568;gi|571574656	gi|328783290;gi|1032011565;gi|1032011568;gi|571574656
23.6867	23.9946	23.6075	24.3166	23.8169	24.2219			6	6	6	8.3	8.3	8.3	121.81	0	27.695	100360000	11	0.853885	0.291312	-0.355516	-1.21141	gi|1032011573;gi|1032011575;gi|1032011579;gi|1032011577	gi|1032011573;gi|1032011575
26.5009	26.6972	26.4552	27.2829	27.4032	27.3917	+	ITB-N-AL_RJB-N-AL	7	7	7	31	31	31	42.116	0	78.988	832990000	26	3.19468	0.0179636	-0.808128	-4.4032	gi|571574521;gi|571574519;gi|1032011587	gi|571574521;gi|571574519;gi|1032011587
22.4919	22.9345	23.1106	23.1832	22.1939	22.6395			1	1	1	1.9	1.9	1.9	71.574	0	4.4606	45446000	2	0.195957	0.778486	0.173489	0.394179	gi|571575146;gi|1032011606;gi|328783696	gi|571575146;gi|1032011606;gi|328783696
29.9328	29.0992	30.4022	29.2674	28.1689	28.9267			2	2	2	33.6	33.6	33.6	12.439	0	281.36	4931400000	44	0.957478	0.167259	1.02378	1.70468	gi|1032011705	gi|1032011705
24.8549	25.1007	24.837	26.0359	25.175	25.9755			2	2	2	22.5	22.5	22.5	8.7861	0	39.724	274780000	9	1.28904	0.106924	-0.797975	-2.04492	gi|571573525;gi|571573523;gi|1032011771	gi|571573525;gi|571573523;gi|1032011771
24.0618	23.8731	23.6686	24.1224	24.1626	23.8696			4	4	4	9.1	9.1	9.1	76.106	0	9.8695	101180000	6	0.55809	0.525336	-0.183704	-0.746877	gi|1032011778	gi|1032011778
22.5724	22.5291	22.638	22.953	22.6969	23.2195			2	2	2	1.2	1.2	1.2	331.83	0	21.534	44718000	9	1.14896	0.221631	-0.376635	-1.4819	gi|1032011802;gi|571573691;gi|1032011799;gi|571573687;gi|571573685;gi|1032011795;gi|1032011793;gi|1032011791	gi|1032011802;gi|571573691;gi|1032011799;gi|571573687;gi|571573685;gi|1032011795;gi|1032011793;gi|1032011791
23.8319	23.8485	24.4991	23.6931	24.2792	23.9811			2	2	2	23.1	23.1	23.1	13.076	0	22.036	106320000	6	0.0973353	0.900441	0.0753752	0.199773	gi|1032011809	gi|1032011809
27.3303	26.9579	27.1849	26.9586	27.3296	27.0352			20	20	4	16.5	16.5	3	200.68	0	81.419	921890000	55	0.115823	0.902823	0.0499153	0.194506	gi|1032011824;gi|571573616;gi|1032011827;gi|571573612;gi|571573606;gi|571573604;gi|1032011821;gi|1032011830;gi|571579405	gi|1032011824;gi|571573616;gi|1032011827;gi|571573612;gi|571573606;gi|571573604;gi|1032011821;gi|1032011830
26.0657	25.6784	25.8825	25.1709	25.7172	25.5736			3	3	3	31.3	31.3	31.3	24.761	0	24.472	336900000	17	0.915275	0.267914	0.388327	1.3026	gi|571573640;gi|66554289;gi|1032011847	gi|571573640;gi|66554289;gi|1032011847
24.3632	24.5986	24.144	24.4269	24.3619	24.253			4	4	4	24.8	24.8	24.8	32.369	0	7.0818	133730000	10	0.0521008	0.963407	0.0213114	0.0885345	gi|328783561;gi|1032011870	gi|328783561;gi|1032011870
26.0759	25.5769	25.8059	25.9691	25.5098	25.9697			9	9	9	15.7	15.7	15.7	100.35	0	42.638	375750000	36	0.00524411	1	0.00336711	0.010848	gi|1032011876	gi|1032011876
25.3977	24.8286	25.0237	25.3668	25.3163	25.1839			6	5	5	24.8	21.9	21.9	35.22	0	56.6	237950000	15	0.513425	0.525408	-0.205671	-0.746161	gi|1032011925	gi|1032011925
28.1443	28.2676	28.101	28.8004	28.8682	29.1635	+	ITB-N-AL_RJB-N-AL	14	14	13	19.7	19.7	18.6	94.385	0	248.56	2532200000	79	2.4961	0.0222472	-0.773039	-3.47978	gi|1032011933	gi|1032011933
26.6745	25.9985	25.7022	26.2953	26.2978	26.5577			8	8	8	16.9	16.9	16.9	73.843	0	38.805	503050000	35	0.358232	0.593627	-0.258516	-0.645303	gi|1032011938	gi|1032011938
24.1069	23.8502	24.1733	24.6653	24.0699	24.508			1	1	1	10.7	10.7	10.7	25.749	0	4.4044	123400000	11	0.846153	0.291604	-0.370932	-1.22193	gi|571575094;gi|571575090;gi|1032011981	gi|571575094;gi|571575090;gi|1032011981
28.2376	28.2622	28.2958	28.4784	28.3685	28.3327			16	16	16	36.7	36.7	36.7	62.893	0	195.17	2106800000	69	1.27802	0.452741	-0.128008	-0.870935	gi|1032012066;gi|1032012060;gi|1032012062;gi|1032012058;gi|1032012068;gi|1032012064	gi|1032012066;gi|1032012060;gi|1032012062;gi|1032012058;gi|1032012068;gi|1032012064
23.6291	22.8788	22.6762	NaN	NaN	NaN			2	2	2	5	5	5	75.488	0.00073964	2.8573	28329000	4	0	0.994473	NaN	0	gi|1032012090;gi|1032012088	gi|1032012090;gi|1032012088
23.243	23.0761	22.6141	24.1435	23.4487	23.2123			2	2	2	26.1	26.1	26.1	13.385	0	5.6667	66848000	7	0.860974	0.237722	-0.623748	-1.42778	gi|1032012236	gi|1032012236
24.7365	24.956	25.5325	24.2872	23.5515	24.0934			2	2	2	4.3	4.3	4.3	54.083	0	10.151	167260000	6	1.5603	0.0557959	1.09765	2.59023	gi|571573806;gi|571573804;gi|571573802;gi|1032012322	gi|571573806;gi|571573804;gi|571573802;gi|1032012322
NaN	23.3228	NaN	22.8484	23.0099	NaN			2	2	2	8.1	8.1	8.1	39.211	0.0087838	1.7313	30932000	2	0	0.994103	0.393641	0	gi|1032012338;gi|110763486	gi|1032012338;gi|110763486
25.5317	25.6937	25.052	25.6039	25.5185	25.7746			5	5	5	17.2	17.2	17.2	50.88	0	41.632	301860000	16	0.426427	0.574519	-0.206506	-0.672998	gi|1032012377;gi|1032012375;gi|1032012373;gi|571574688;gi|328783306;gi|571574685;gi|571574683;gi|571574681;gi|571574679	gi|1032012377;gi|1032012375;gi|1032012373;gi|571574688;gi|328783306;gi|571574685;gi|571574683;gi|571574681;gi|571574679
31.1473	31.1747	31.2453	31.5696	31.5705	31.6461	+	ITB-N-AL_RJB-N-AL	22	22	22	66.9	66.9	66.9	47.224	0	323.31	17519000000	215	3.33448	0.0376276	-0.406325	-2.93057	gi|1032012397	gi|1032012397
23.9675	23.9	23.4338	23.8117	23.4796	23.0412			2	2	2	6.1	6.1	6.1	46.769	0.00039667	4.107	81028000	4	0.5062	0.460703	0.322948	0.851698	gi|66524757;gi|1032012401	gi|66524757;gi|1032012401
21.992	21.4996	21.4153	21.6556	NaN	21.0733			1	1	1	2.3	2.3	2.3	35.312	0.0084602	1.7436	20024000	6	0.340894	0.605121	0.271208	0.649151	gi|1032012412;gi|1032012410	gi|1032012412;gi|1032012410
23.7168	23.8458	23.2378	NaN	NaN	NaN			3	3	3	17.1	17.1	17.1	48.438	0.00074516	2.9801	40369000	6	0	0.993733	NaN	0	gi|1032012414	gi|1032012414
31.8697	32.0066	31.6367	31.9295	31.8987	32.1778			18	18	18	54.3	54.3	54.3	52.673	0	323.31	25378000000	270	0.516838	0.565414	-0.164298	-0.685983	gi|1032012443	gi|1032012443
30.4346	30.5153	30.4442	30.4451	30.4429	30.2096			19	19	19	48.2	48.2	48.2	53.411	0	290.99	8875400000	124	0.529505	0.671557	0.0988471	0.542531	gi|1032012472	gi|1032012472
20.5703	NaN	21.85	NaN	NaN	20.6101			2	2	2	1	1	1	181.09	0.00074102	2.8879	7112900	7	0	0.993364	0.600092	0	gi|1032012531;gi|1032012529;gi|1032012527;gi|1032012525;gi|571574810;gi|571574808	gi|1032012531;gi|1032012529;gi|1032012527;gi|1032012525;gi|571574810;gi|571574808
25.5089	25.5012	24.8882	25.2592	25.247	25.6134			8	8	8	19.1	19.1	19.1	74.153	0	29.235	264720000	18	0.112294	0.890236	-0.0737851	-0.218206	gi|1032012541	gi|1032012541
24.4503	24.1826	24.1865	24.1098	24.8232	24.8086			4	4	4	25.1	25.1	25.1	22.513	0	20.728	141990000	14	0.539512	0.452356	-0.307401	-0.874503	gi|571574180;gi|1032012591	gi|571574180;gi|1032012591
24.635	24.2165	25.056	24.8728	24.6637	24.0296			4	4	4	10.6	10.6	10.6	48.558	0	6.5941	160770000	19	0.118131	0.871719	0.113795	0.252472	gi|1032012597;gi|571574187;gi|1032012594;gi|328780318	gi|1032012597;gi|571574187;gi|1032012594;gi|328780318
28.6258	29.1019	28.9402	28.7803	28.5786	28.5176			6	6	6	30.9	30.9	30.9	26.863	0	87.724	2900700000	57	0.754028	0.380395	0.263751	1.01152	gi|1032012634;gi|1032012636	gi|1032012634;gi|1032012636
28.1498	28.1715	28.0587	28.159	28.0805	27.9151			19	19	19	32.3	32.3	32.3	101.7	0	323.31	1776700000	70	0.39837	0.758529	0.0751247	0.417907	gi|571574451;gi|571574447;gi|1032012717;gi|1032012715;gi|66525427;gi|571574449	gi|571574451;gi|571574447;gi|1032012717;gi|1032012715;gi|66525427;gi|571574449
27.5266	27.5701	28.0509	28.2526	27.8235	27.5717			9	9	9	56.1	56.1	56.1	25.352	0	42.887	1472000000	34	0.254495	0.725412	-0.166736	-0.462872	gi|1032012727	gi|1032012727
24.6889	23.9288	24.086	23.3761	23.9958	23.3572			3	3	3	15.5	15.5	15.5	24.077	0	11.223	102120000	8	0.987303	0.193061	0.658197	1.59543	gi|571574618;gi|328783273;gi|571574613;gi|1032012760	gi|571574618;gi|328783273;gi|571574613;gi|1032012760
25.0154	24.8793	25.3381	25.7908	25.2747	25.9722			5	5	4	41	41	39.1	17.866	0	64.211	277090000	9	1.13492	0.162818	-0.601626	-1.72238	gi|1032012772;gi|328776959;gi|571578689	gi|1032012772;gi|328776959
26.5154	26.8046	26.6881	26.6664	26.8358	26.7671			13	13	13	15.5	15.5	15.5	125.35	0	55.035	671770000	32	0.375031	0.74128	-0.087073	-0.441201	gi|328783491;gi|571574442;gi|1032012779;gi|571574445	gi|328783491;gi|571574442;gi|1032012779;gi|571574445
23.7502	23.9968	23.4549	23.859	23.8415	23.3117			1	1	1	4.3	4.3	4.3	38.972	0	5.3217	85623000	3	0.094781	0.905429	0.063207	0.186837	gi|48102495;gi|1032012809	gi|48102495;gi|1032012809
31.6764	31.8066	31.6579	31.5802	31.8271	31.7633			17	17	17	72.8	72.8	72.8	28.991	0	198.72	21827000000	152	0.038211	0.984412	-0.00985972	-0.0525663	gi|1032012875	gi|1032012875
24.8996	24.9707	24.1638	25.2378	24.3414	24.7921			4	4	4	13.3	13.3	13.3	47.869	0	12.069	178690000	13	0.111437	0.87625	-0.11241	-0.24156	gi|1032012988	gi|1032012988
28.0082	28.0124	28.0878	28.1924	28.3242	28.193			20	20	20	19.5	19.5	19.5	172.11	0	162.99	1916600000	79	1.76986	0.263623	-0.200404	-1.32815	gi|1032013081	gi|1032013081
24.0609	24.4605	24.5239	24.1658	24.6972	24.1402			3	3	3	5.9	5.9	5.9	79.907	0	12.548	150220000	9	0.0200973	0.987798	0.0140171	0.0421823	gi|1032013085	gi|1032013085
27.9894	27.9996	27.6278	28.6341	28.2766	28.7559			14	14	14	58.4	58.4	58.4	38.863	0	195.56	2003300000	49	1.65039	0.07	-0.683249	-2.36607	gi|1032013098	gi|1032013098
NaN	22.7587	22.659	23.0606	22.3182	NaN			2	2	2	8.9	8.9	8.9	31.837	0	4.9134	32326000	2	0.0162642	0.986984	0.0194817	0.0410554	gi|1032013102;gi|571576270;gi|66526456	gi|1032013102;gi|571576270;gi|66526456
26.9152	27.293	26.6811	26.9092	26.702	26.9287			7	7	7	3.5	3.5	3.5	426.81	0	8.0402	830140000	8	0.238289	0.775954	0.116465	0.398246	gi|1032013268;gi|1032013266;gi|1032013264;gi|1032013262;gi|1032013260;gi|1032013258;gi|1032013256;gi|1032013254;gi|1032013252;gi|1032013250;gi|1032013248;gi|1032013246;gi|1032013244;gi|1032013274;gi|1032013272;gi|1032013270;gi|1032013280;gi|1032013278;gi|1032013276	gi|1032013268;gi|1032013266;gi|1032013264;gi|1032013262;gi|1032013260;gi|1032013258;gi|1032013256;gi|1032013254;gi|1032013252;gi|1032013250;gi|1032013248;gi|1032013246;gi|1032013244;gi|1032013274;gi|1032013272;gi|1032013270;gi|1032013280;gi|1032013278;gi|1032013276
28.8628	28.6857	28.6047	28.6553	28.7724	28.7808			15	15	15	29.5	29.5	29.5	67.953	0	143.27	2762400000	87	0.0749863	0.956343	-0.0184244	-0.0988849	gi|1032013296	gi|1032013296
NaN	NaN	NaN	22.8104	22.3904	22.3264			1	1	1	1.3	1.3	1.3	93.485	0.0010941	2.5923	18457000	3	0	0.992994	NaN	0	gi|1032013305	gi|1032013305
23.7003	24.21	23.7428	24.1735	NaN	25.1198			1	1	1	13.1	13.1	13.1	14.57	0	8.6254	103290000	5	0.794311	0.239811	-0.762276	-1.49212	gi|1032013319	gi|1032013319
26.4438	26.2614	26.4281	26.2593	26.414	26.1863			9	9	9	13.6	13.6	13.6	121.54	0	78.81	525850000	35	0.439926	0.713717	0.0912081	0.48271	gi|571576532;gi|571576526;gi|1032013332;gi|1032013330	gi|571576532;gi|571576526;gi|1032013332;gi|1032013330
25.7431	25.5082	25.8513	25.6572	25.5604	24.7801			6	6	6	15.9	15.9	15.9	57.924	0	48.032	307540000	21	0.551799	0.422104	0.368326	0.931184	gi|571575917;gi|571575915;gi|1032013344	gi|571575917;gi|571575915;gi|1032013344
25.8059	25.5969	25.4537	25.0471	25.5058	25.5994			5	5	5	8.8	8.8	8.8	96.449	0	8.5498	298480000	12	0.517965	0.49751	0.234732	0.785214	gi|1032013353;gi|571576013	gi|1032013353;gi|571576013
28.9573	28.96	28.8236	29.1145	29.2949	29.2007			25	25	25	29.7	29.7	29.7	117.17	0	180.6	3488100000	132	1.86637	0.162624	-0.289719	-1.71592	gi|1032013377;gi|571576468;gi|571576466	gi|1032013377;gi|571576468;gi|571576466
26.1916	26.4887	25.9849	25.4399	25.8886	26.4119			5	5	5	20.8	20.8	20.8	36.442	0	17.628	448410000	11	0.414053	0.52856	0.308256	0.739846	gi|1032013418	gi|1032013418
26.5042	26.6022	26.4593	27.2561	27.1266	27.7823	+	ITB-N-AL_RJB-N-AL	6	6	6	30.2	30.2	30.2	39.985	0	59.086	838350000	31	1.87361	0.0436456	-0.86644	-2.84202	gi|1032013509;gi|66541614;gi|1032013507	gi|1032013509;gi|66541614;gi|1032013507
25.8719	25.6959	25.6341	25.8158	25.7158	26.0228			11	11	11	4.3	4.3	4.3	384.97	0	47.97	362000000	28	0.437453	0.667011	-0.117469	-0.546073	gi|1032013534	gi|1032013534
26.255	25.3253	25.6346	26.0887	26.5223	26.2674			8	8	8	44.9	44.9	44.9	30.048	0	85.009	433810000	17	0.856488	0.243859	-0.5545	-1.38309	gi|1032013602	gi|1032013602
27.5218	27.4731	27.5585	27.7568	27.8024	27.8742			13	13	13	35.7	35.7	35.7	74.129	0	58.782	1334600000	52	2.64895	0.106031	-0.293348	-2.06336	gi|1032013676;gi|571576659;gi|1032013671;gi|571576653;gi|571576651;gi|571576649;gi|571576645;gi|571576643;gi|571576641;gi|571576639;gi|571576635;gi|571576633;gi|571576629;gi|571576665;gi|571576663;gi|571576661;gi|571576657;gi|571576655;gi|571576647;gi|1032013659;gi|571576631;gi|1032013655;gi|571576627;gi|571576625;gi|571576623;gi|571576620;gi|328783012;gi|571576618;gi|571576616;gi|571576614;gi|57…	gi|1032013676;gi|571576659;gi|1032013671;gi|571576653;gi|571576651;gi|571576649;gi|571576645;gi|571576643;gi|571576641;gi|571576639;gi|571576635;gi|571576633;gi|571576629;gi|571576665;gi|571576663;gi|571576661;gi|571576657;gi|571576655;gi|571576647;gi|1032013659;gi|571576631;gi|1032013655;gi|571576627;gi|571576625;gi|571576623;gi|571576620;gi|328783012;gi|571576618;gi|571576616;gi|571576614;gi|57…
NaN	22.437	22.0192	22.3003	22.3536	NaN			2	2	2	3.1	3.1	3.1	56.847	0.00074377	2.9483	21855000	7	0.164294	0.841953	-0.0988264	-0.318212	gi|1032013709;gi|328776479	gi|1032013709;gi|328776479
23.3592	NaN	23.392	23.1823	NaN	NaN			2	2	2	4.8	4.8	4.8	43.461	0.0007446	2.9632	51444000	2	0	0.992626	0.193295	0	gi|328793540;gi|1032013730;gi|1032013728	gi|328793540;gi|1032013730;gi|1032013728
29.594	29.4606	29.3372	29.6304	29.5669	29.5431			16	16	16	42.1	42.1	42.1	55.416	0	263.77	4939300000	100	0.671312	0.589662	-0.116229	-0.650886	gi|328775921;gi|1032013732	gi|328775921;gi|1032013732
25.7272	25.2969	25.611	25.5728	25.9237	26.486			4	4	4	13.9	13.9	13.9	47.052	0	19.234	359780000	10	0.692396	0.322698	-0.449092	-1.13585	gi|1032013855	gi|1032013855
23.8412	24.0283	24.1587	23.9383	23.978	23.9823			1	1	1	10.1	10.1	10.1	10.834	0.0025298	2.4133	103970000	2	0.175602	0.886585	0.0431582	0.223375	gi|1032013929;gi|110764609	gi|1032013929;gi|110764609
NaN	NaN	23.2214	22.5635	23.3111	22.9229			3	3	3	5.3	5.3	5.3	86.707	0	4.4547	45586000	5	0	0.992257	0.288928	0	gi|1032013931	gi|1032013931
31.5388	31.5651	31.5299	31.7519	31.8999	31.6682			28	28	28	77.8	77.8	77.8	44.991	0	323.31	22368000000	276	1.53833	0.251806	-0.228731	-1.35689	gi|1032013937	gi|1032013937
22.941	NaN	22.4863	NaN	NaN	NaN			2	2	2	9.2	9.2	9.2	38.896	0	7.4632	14416000	5	0	0.991889	NaN	0	gi|571576113;gi|1032014018	gi|571576113;gi|1032014018
27.6843	27.6	27.4626	27.1934	27.4241	27.5422			10	10	10	24.9	24.9	24.9	71.221	0	108.59	1168700000	50	0.741637	0.449605	0.195745	0.885366	gi|1032014260;gi|1032014258;gi|1032014256;gi|162952028;gi|1032014254;gi|1032014252;gi|571513874;gi|1032014249;gi|1032014247;gi|1032014245	gi|1032014260;gi|1032014258;gi|1032014256;gi|162952028;gi|1032014254;gi|1032014252;gi|571513874;gi|1032014249;gi|1032014247;gi|1032014245
23.2043	NaN	NaN	22.7995	22.8327	22.8517			1	1	1	7.6	7.6	7.6	23.688	0.00039308	3.8825	32151000	1	0	0.991521	0.376342	0	gi|571514041;gi|571514011;gi|571514005;gi|94400899;gi|571513963;gi|1032014289;gi|1032014287;gi|1032014285;gi|1032014279;gi|1032014277;gi|1032014275;gi|1032014273;gi|1032014267;gi|1032014265;gi|1032014263	gi|571514041;gi|571514011;gi|571514005;gi|94400899;gi|571513963;gi|1032014289;gi|1032014287;gi|1032014285;gi|1032014279;gi|1032014277;gi|1032014275;gi|1032014273;gi|1032014267;gi|1032014265;gi|1032014263
24.209	23.6849	23.3594	23.2106	NaN	22.2498			2	2	2	16.9	16.9	16.9	20.904	0	6.3998	60531000	4	0.908971	0.184222	1.02089	1.7605	gi|1032014385	gi|1032014385
29.0577	29.1611	29.419	29.3761	29.1238	29.167			8	8	8	29.5	29.5	29.5	29.311	0	77.753	3893200000	70	0.0245248	0.987911	-0.00972684	-0.0417966	gi|1032014682;gi|1032014680;gi|1032014678	gi|1032014682;gi|1032014680;gi|1032014678
26.3922	25.293	26.4769	25.0471	25.6436	25.3876			6	6	6	16.8	16.8	16.8	60.829	0	33.113	362300000	17	0.763416	0.260264	0.69457	1.33926	gi|571514207;gi|1032014700;gi|1032014698;gi|328789359	gi|571514207;gi|1032014700;gi|1032014698;gi|328789359
29.1691	29.3547	29.2856	28.7411	28.6622	28.9717			16	16	16	36.6	36.6	36.6	53.03	0	129.38	3452700000	89	1.94834	0.073808	0.478123	2.30433	gi|1032014800	gi|1032014800
27.7038	27.983	27.4066	27.7892	27.7988	28.0025			8	8	7	53.1	53.1	47.4	22.153	0	43.855	1429100000	32	0.38695	0.635565	-0.165721	-0.591033	gi|571514559;gi|571514556;gi|1032014840	gi|571514559;gi|571514556;gi|1032014840
24.5177	24.0822	24.582	24.2924	24.3362	23.9931			4	4	4	31.2	31.2	31.2	27.036	0	8.2529	126860000	6	0.417561	0.594435	0.18674	0.642948	gi|1032014857	gi|1032014857
26.5813	26.5087	26.5443	26.8942	26.3719	26.9294			4	4	4	23.7	23.7	23.7	27.985	0	57.382	648430000	25	0.442642	0.580845	-0.187078	-0.664608	gi|1032014885;gi|1032014887;gi|571512336;gi|1032014880;gi|1032014878;gi|1032014883;gi|1032014876;gi|1032014874;gi|1032014872;gi|1032014870;gi|1032014868;gi|1032014866;gi|1032014889;gi|1032014864;gi|1032014862	gi|1032014885;gi|1032014887;gi|571512336;gi|1032014880;gi|1032014878;gi|1032014883;gi|1032014876;gi|1032014874;gi|1032014872;gi|1032014870;gi|1032014868;gi|1032014866;gi|1032014889;gi|1032014864;gi|1032014862
24.5497	24.0022	23.7664	23.7382	NaN	NaN			4	4	4	6.8	6.8	6.8	94.839	0	5.84	93809000	3	0	0.991153	0.367914	0	gi|1032014927;gi|328789427;gi|1032014924	gi|1032014927;gi|328789427;gi|1032014924
32.6855	32.6948	32.7043	32.749	32.7114	32.7125			39	39	6	76.9	76.9	14.7	67.524	0	323.31	43768000000	485	1.02268	0.866259	-0.0294228	-0.259217	gi|1032014950	gi|1032014950
27.1741	26.9944	27.2298	27.4546	27.3926	27.2542			36	3	3	70.3	8.1	8.1	67.561	0	58.74	997850000	31	1.19147	0.29184	-0.234362	-1.21769	gi|1032014952	gi|1032014952
25.6307	25.751	25.7198	25.9516	25.6733	25.7907			12	12	12	9.2	9.2	9.2	203.68	0	31.447	359340000	32	0.520513	0.662016	-0.10467	-0.555765	gi|328786255;gi|1032014960;gi|1032014962	gi|328786255;gi|1032014960;gi|1032014962
NaN	23.5212	NaN	23.833	23.6931	23.8617			2	2	2	1.7	1.7	1.7	176.18	0.00039872	4.2114	73814000	1	0	0.990785	-0.274712	0	gi|1032014980;gi|571511866;gi|571511863;gi|571511858;gi|328780582;gi|1032014974;gi|1032014972	gi|1032014980;gi|571511866;gi|571511863;gi|571511858;gi|328780582;gi|1032014974;gi|1032014972
22.6626	21.6934	21.8273	21.2858	22.1698	22.1876			1	1	1	1.8	1.8	1.8	65.845	0.00073801	2.7908	26190000	6	0.158873	0.818961	0.180003	0.342918	gi|1032014985	gi|1032014985
23.5855	23.5394	24.3072	24.2332	23.4676	23.3788			10	1	1	16.9	4.7	4.7	91.75	0	14.332	91235000	5	0.116109	0.87317	0.117513	0.251144	gi|571515325;gi|571515321;gi|571515318;gi|1032015040;gi|1032015035	gi|571515325;gi|571515321;gi|571515318;gi|1032015040;gi|1032015035
21.7202	NaN	21.7084	22.4463	21.7638	22.168			1	1	1	2.6	2.6	2.6	72.25	0.005614	2.0596	21174000	1	0.686282	0.337566	-0.411702	-1.15702	gi|1032015057;gi|328789542;gi|1032015054;gi|1032015052;gi|1032015050	gi|1032015057;gi|328789542;gi|1032015054;gi|1032015052;gi|1032015050
22.1469	20.9149	20.0175	22.8457	20.2827	20.9923			1	1	1	6.4	6.4	6.4	19.838	0	8.9679	19207000	3	0.129826	0.832477	-0.347137	-0.32077	gi|1032015069;gi|1032015067;gi|1032015065;gi|571515339;gi|1032015062;gi|1032015060	gi|1032015069;gi|1032015067;gi|1032015065;gi|571515339;gi|1032015062;gi|1032015060
21.3678	22.4733	22.3941	NaN	23.5885	22.354			2	2	2	3.2	3.2	3.2	72.609	0.00037327	2.9963	32594000	4	0.579382	0.322686	-0.89287	-1.18995	gi|571511374;gi|571511370;gi|571511366;gi|1032015095	gi|571511374;gi|571511370;gi|571511366;gi|1032015095
26.2374	26.5722	26.8176	25.5403	25.2155	25.6629	+	ITB-N-AL_RJB-N-AL	2	2	2	13	13	13	23.243	0	41.488	452120000	14	2.11975	0.0274167	1.06949	3.39844	gi|571511327;gi|1032015119	gi|571511327;gi|1032015119
22.3132	21.7109	21.9901	NaN	NaN	NaN			2	2	2	1.6	1.6	1.6	156.38	0.00038956	3.7571	13329000	4	0	0.990418	NaN	0	gi|1032015163;gi|1032015161;gi|1032015159;gi|1032015157	gi|1032015163;gi|1032015161;gi|1032015159;gi|1032015157
27.4517	27.2385	27.4192	27.2462	27.4238	27.2101			10	10	2	18.2	18.2	3.6	114.97	0	107.82	1056800000	51	0.337029	0.779274	0.0763957	0.394597	gi|1032015283;gi|1032015281;gi|1032015277;gi|1032015275;gi|1032015273;gi|1032015271;gi|1032015269;gi|1032015267;gi|1032015263;gi|1032015261;gi|1032015257;gi|1032015255;gi|1032015253;gi|1032015251;gi|1032015249;gi|1032015247;gi|1032015245;gi|1032015243;gi|1032015239;gi|1032015285;gi|1032015237;gi|1032015235;gi|571516131;gi|1032015232;gi|1032015230;gi|1032015228;gi|1032015259;gi|1032015279	gi|1032015283;gi|1032015281;gi|1032015277;gi|1032015275;gi|1032015273;gi|1032015271;gi|1032015269;gi|1032015267;gi|1032015263;gi|1032015261;gi|1032015257;gi|1032015255;gi|1032015253;gi|1032015251;gi|1032015249;gi|1032015247;gi|1032015245;gi|1032015243;gi|1032015239;gi|1032015285;gi|1032015237;gi|1032015235;gi|571516131;gi|1032015232;gi|1032015230;gi|1032015228;gi|1032015259;gi|1032015279
23.9353	23.8181	23.1601	23.0864	24.3971	24.1768			7	7	7	2	2	2	578.77	0	8.6786	101520000	7	0.203759	0.745791	-0.248927	-0.435511	gi|571515896;gi|571515888;gi|571515892;gi|571515903;gi|571515900;gi|571515884;gi|571515906;gi|571515880;gi|1032015312;gi|571515868;gi|571515864;gi|1032015308;gi|571515861;gi|571515858;gi|571515855;gi|571515851;gi|571515847;gi|571515843;gi|571515839;gi|571515835;gi|571515832;gi|571515829;gi|571515826;gi|571515822;gi|571515818;gi|571515814;gi|1032015294	gi|571515896;gi|571515888;gi|571515892;gi|571515903;gi|571515900;gi|571515884;gi|571515906;gi|571515880;gi|1032015312;gi|571515868;gi|571515864;gi|1032015308;gi|571515861;gi|571515858;gi|571515855;gi|571515851;gi|571515847;gi|571515843;gi|571515839;gi|571515835;gi|571515832;gi|571515829;gi|571515826;gi|571515822;gi|571515818;gi|571515814;gi|1032015294
27.93	27.6743	27.8233	27.5874	27.8294	27.563			11	11	11	12.6	12.6	12.6	180.28	0	126.76	1399700000	52	0.591333	0.553885	0.149305	0.701581	gi|1032015413;gi|1032015411	gi|1032015413;gi|1032015411
29.2917	29.0604	28.8396	29.032	29.1302	29.3968			12	12	12	51	51	51	41.412	0	134.26	3881400000	81	0.291226	0.735691	-0.122417	-0.453311	gi|1032015464	gi|1032015464
25.7529	25.6814	25.415	23.3339	22.8574	23.3807	+	ITB-N-AL_RJB-N-AL	1	1	1	4.1	4.1	4.1	36.606	0	44.005	190820000	8	3.6085	0	2.42575	8.18753	gi|1032015466;gi|1032015468	gi|1032015466;gi|1032015468
25.0135	25.132	25.2914	25.5714	24.7366	25.5283			9	9	9	9.9	9.9	9.9	136.4	0	22.649	245060000	18	0.178725	0.815591	-0.133133	-0.347534	gi|1032015527;gi|1032015525;gi|1032015523;gi|1032015521;gi|1032015519;gi|571515978;gi|571515974;gi|571515970;gi|1032015514;gi|1032015512;gi|1032015510;gi|1032015508;gi|571515962;gi|1032015505	gi|1032015527;gi|1032015525;gi|1032015523;gi|1032015521;gi|1032015519;gi|571515978;gi|571515974;gi|571515970;gi|1032015514;gi|1032015512;gi|1032015510;gi|1032015508;gi|571515962;gi|1032015505
26.0222	26.2076	26.4634	26.4076	26.5456	26.1165			2	2	2	9.2	9.2	9.2	26.229	0	27.127	511530000	13	0.280854	0.736084	-0.125488	-0.448409	gi|66504429;gi|571516027;gi|1032015533	gi|66504429;gi|571516027;gi|1032015533
28.2752	28.2434	28.3834	28.4636	28.3265	28.2787			22	22	22	22.2	22.2	22.2	156.71	0	143.65	2091400000	91	0.327645	0.828869	-0.0555776	-0.327376	gi|571514278;gi|66503818;gi|571514232;gi|1032015597;gi|1032015595;gi|1032015593;gi|1032015591;gi|1032015589;gi|1032015587;gi|1032015585	gi|571514278;gi|66503818;gi|571514232;gi|1032015597;gi|1032015595;gi|1032015593;gi|1032015591;gi|1032015589;gi|1032015587;gi|1032015585
22.5902	22.5101	23.0592	23.2013	22.7997	22.5203			1	1	1	10.1	10.1	10.1	15.99	0	12.619	45581000	3	0.174755	0.824505	-0.120576	-0.333517	gi|1032015634;gi|110766109;gi|571512403	gi|1032015634;gi|110766109;gi|571512403
29.4992	29.0467	29.4986	29.3429	29.0527	29.1795			7	7	7	23	23	23	29.285	0	96.433	4021700000	81	0.381061	0.647932	0.156455	0.574027	gi|571515405;gi|571515401;gi|571515398;gi|1032015641	gi|571515405;gi|571515401;gi|571515398;gi|1032015641
23.0712	23.5708	NaN	23.618	NaN	NaN			2	2	2	12.2	12.2	12.2	24.784	0.0045904	2.1385	42812000	2	0	0.990051	-0.296963	0	gi|571578644;gi|571513492;gi|1032015664;gi|1032015661;gi|1032015659;gi|571513482;gi|571513476;gi|571513472	gi|571578644;gi|571513492;gi|1032015664;gi|1032015661;gi|1032015659;gi|571513482;gi|571513476;gi|571513472
26.2742	26.4235	26.4901	26.2485	26.5509	26.4571			3	3	3	41.3	41.3	41.3	11.719	0	55.473	549260000	22	0.0730605	0.950015	-0.0228818	-0.109043	gi|1032015705;gi|1032015703	gi|1032015705;gi|1032015703
25.8099	25.9381	26.2884	26.1076	25.974	25.5734			7	7	6	16.9	16.9	15.1	55.813	0	11.608	405890000	10	0.231983	0.771503	0.127094	0.403516	gi|571515732;gi|571515726;gi|1032015782;gi|1032015780;gi|571515759;gi|1032015790;gi|571515755;gi|1032015787	gi|571515732;gi|571515726;gi|1032015782;gi|1032015780;gi|571515759;gi|1032015790;gi|571515755;gi|1032015787
23.3251	23.58	23.418	24.0876	24.1295	24.0327	+	ITB-N-AL_RJB-N-AL	7	7	7	8.8	8.8	8.8	167.12	0	12.033	89629000	9	2.89251	0.021907	-0.642202	-3.57612	gi|571512793;gi|1032015839;gi|1032015837	gi|571512793;gi|1032015839;gi|1032015837
22.9454	23.3913	22.5865	NaN	NaN	21.7616			1	1	1	6.6	6.6	6.6	35.907	0	6.4348	29692000	2	0	0.989684	1.21281	0	gi|1032015885	gi|1032015885
23.4638	23.1096	23.3253	23.5995	22.9228	22.7186			4	4	4	15.8	15.8	15.8	50.71	0	5.971	61386000	6	0.314059	0.651264	0.219261	0.568873	gi|571513299;gi|571513295;gi|1032015905	gi|571513299;gi|571513295;gi|1032015905
24.63	24.5525	24.8132	24.7345	24.1604	25.1759			3	3	3	16.5	16.5	16.5	41.699	0	6.8006	179170000	11	0.0276453	0.97982	-0.0250314	-0.0619618	gi|1032015919;gi|1032015917;gi|1032015915;gi|328786232	gi|1032015919;gi|1032015917;gi|1032015915;gi|328786232
24.7346	23.8479	23.6176	23.4568	23.9878	25.1458			5	5	5	4.3	4.3	4.3	229.93	0	12.505	123340000	10	0.0757186	0.907063	-0.130054	-0.184783	gi|1032016069;gi|571512156	gi|1032016069;gi|571512156
27.5617	27.2906	26.7593	26.9759	26.4954	27.0886			3	3	3	16.5	16.5	16.5	26.985	0	61.711	869430000	16	0.516802	0.451225	0.350574	0.881514	gi|1032016080	gi|1032016080
26.1994	25.8679	26.0308	26.4002	26.4697	26.5826			5	5	5	28.7	28.7	28.7	32.884	0	15.537	497810000	25	1.83679	0.0926622	-0.451501	-2.15541	gi|1032016129	gi|1032016129
27.071	27.0525	26.8072	26.9643	27.1655	27.1499			11	11	11	20.9	20.9	20.9	89.322	0	54.059	852450000	38	0.472087	0.656578	-0.116316	-0.562531	gi|1032016135	gi|1032016135
24.6617	24.8827	24.9947	25.1055	24.6791	25.1027			7	7	7	18.9	18.9	18.9	68.602	0	19.084	199870000	24	0.269766	0.7535	-0.116029	-0.426296	gi|1032016137	gi|1032016137
22.3729	20.9963	20.9198	21.3309	21.5196	22.3135			1	1	1	2.1	2.1	2.1	81.622	0.0010881	2.488	20460000	3	0.200699	0.740856	-0.291677	-0.44197	gi|1032016197;gi|1032016195;gi|1032016193	gi|1032016197;gi|1032016195;gi|1032016193
28.116	27.9209	28.1383	28.0083	28.4391	28.3066			4	4	4	19.6	19.6	19.6	22.844	0	52.757	1835900000	22	0.595507	0.497923	-0.192934	-0.787851	gi|1032016369	gi|1032016369
27.5001	27.8495	27.7255	28.0496	28.2022	28.2407			4	4	4	49.4	49.4	49.4	9.5041	0	30.801	1604700000	18	1.79696	0.0888737	-0.472436	-2.16979	gi|1032016444	gi|1032016444
24.3973	23.7881	23.8879	24.2466	24.3439	24.4681			3	3	3	13.1	13.1	13.1	38.536	0	8.083	119070000	3	0.757919	0.338455	-0.328462	-1.09758	gi|1032016454	gi|1032016454
24.3419	24.0711	24.2917	24.1665	24.2603	23.8679			5	5	5	6.1	6.1	6.1	108.68	0	8.1972	118080000	9	0.400082	0.660497	0.136697	0.558843	gi|1032016540;gi|61175210	gi|1032016540;gi|61175210
22.3588	23.4311	23.0526	NaN	23.3965	23.9905			2	2	2	1.7	1.7	1.7	171.95	0	4.3849	54343000	6	0.688964	0.27773	-0.745999	-1.32779	gi|1032016595	gi|1032016595
24.409	24.3921	24.614	24.1786	24.5122	24.4919			4	4	4	14.6	14.6	14.6	49.037	0	26.491	140800000	21	0.235437	0.821891	0.0774981	0.337823	gi|1032016698;gi|1032016696;gi|1032016706;gi|1032016704;gi|1032016702;gi|1032016700;gi|1032016694;gi|1032016692;gi|1032016690;gi|571518590	gi|1032016698;gi|1032016696;gi|1032016706;gi|1032016704;gi|1032016702;gi|1032016700;gi|1032016694;gi|1032016692;gi|1032016690;gi|571518590
21.6349	NaN	21.6715	20.7806	21.1938	20.9859			2	2	2	1.4	1.4	1.4	151.02	0.00039185	3.8275	13403000	8	1.63851	0.0708735	0.666434	2.61757	gi|571516976;gi|328777223;gi|1032016712;gi|1032016710	gi|571516976;gi|328777223;gi|1032016712;gi|1032016710
23.8521	24.9587	23.7222	24.2582	24.0893	24.5484			2	2	2	17.3	17.3	17.3	20.52	0	11.26	130690000	12	0.105168	0.880888	-0.120982	-0.235111	gi|1032016731;gi|66513660	gi|1032016731;gi|66513660
25.4767	26.0203	25.1225	25.804	25.7041	25.652			1	1	1	17.6	17.6	17.6	7.9964	0	6.716	323410000	6	0.272762	0.708047	-0.180193	-0.493875	gi|1032016747;gi|110755004	gi|1032016747;gi|110755004
25.8699	26.2633	25.868	26.0963	25.7346	26.192			5	5	5	19.3	19.3	19.3	37.022	0	11.508	419230000	13	0.0124474	0.994703	-0.00721741	-0.0247574	gi|66513705;gi|571517031;gi|1032016753	gi|66513705;gi|571517031;gi|1032016753
22.9622	23.0398	23.3397	23.2231	24.2635	24.4294			4	4	4	4.9	4.9	4.9	133.3	0	8.2572	81034000	5	1.0206	0.162632	-0.858081	-1.73463	gi|571520363;gi|571520359;gi|571520356;gi|571520352;gi|1032016770;gi|571520337;gi|571520333;gi|1032016768;gi|571520349;gi|571520343	gi|571520363;gi|571520359;gi|571520356;gi|571520352;gi|1032016770;gi|571520337;gi|571520333;gi|1032016768;gi|571520349;gi|571520343
26.2626	26.0199	26.7782	26.8064	26.5953	26.6524			8	8	7	29	29	27	44.656	0	33.992	622400000	35	0.643714	0.385507	-0.331141	-0.996539	gi|1032016822;gi|571516313;gi|571516310;gi|571516307;gi|571516304	gi|1032016822;gi|571516313;gi|571516310;gi|571516307;gi|571516304
22.8255	24.2521	22.4535	23.0978	22.6339	NaN			2	2	2	3.1	3.1	3.1	90.4	0.0010965	2.6211	68857000	1	0.156108	0.800981	0.311185	0.375611	gi|1032016863;gi|1032016861;gi|1032016859;gi|1032016857;gi|1032016855	gi|1032016863;gi|1032016861;gi|1032016859;gi|1032016857;gi|1032016855
27.9103	27.6326	27.8194	27.1647	27.2236	27.1308	+	ITB-N-AL_RJB-N-AL	7	7	7	48.9	48.9	48.9	21.397	0	151.54	1196000000	46	2.69013	0.0303925	0.614399	3.30114	gi|1032016896;gi|1032016894;gi|1032016892;gi|1032016890;gi|1032016888;gi|1032016886;gi|1032016884;gi|571579209	gi|1032016896;gi|1032016894;gi|1032016892;gi|1032016890;gi|1032016888;gi|1032016886;gi|1032016884
27.4813	27.472	26.7313	26.9908	27.1293	27.3406			3	3	3	14.2	14.2	14.2	39.733	0	34.482	1124100000	29	0.0997615	0.898814	0.0746466	0.202581	gi|1032016913;gi|1032016911;gi|571520744;gi|1032016908	gi|1032016913;gi|1032016911;gi|571520744;gi|1032016908
34.2204	34.3578	34.2996	33.9145	33.855	33.8993	+	ITB-N-AL_RJB-N-AL	144	144	144	67.8	67.8	67.8	278.41	0	323.31	116740000000	1221	3.1176	0.0439259	0.403002	2.80608	gi|571516901;gi|1032016933;gi|1032016930;gi|1032016928	gi|571516901;gi|1032016933;gi|1032016930;gi|1032016928
25.8403	26.0997	25.7289	26.1754	25.5128	25.7275			9	9	9	10.7	10.7	10.7	137.18	0	40.463	391010000	23	0.139412	0.865935	0.0844008	0.26053	gi|571518707;gi|571518703;gi|571518699;gi|571518695;gi|571518691;gi|571518688;gi|571518685;gi|1032016959;gi|1032016957;gi|1032016955;gi|1032016952;gi|1032016970	gi|571518707;gi|571518703;gi|571518699;gi|571518695;gi|571518691;gi|571518688;gi|571518685;gi|1032016959;gi|1032016957;gi|1032016955;gi|1032016952;gi|1032016970
31.2503	31.3761	31.4424	31.3067	31.3513	31.3145			30	30	1	59.1	59.1	3.4	66.591	0	323.31	16887000000	227	0.214811	0.899608	0.0320594	0.202922	gi|1032017037	gi|1032017037
24.9498	24.7922	25.0463	25.0421	24.7158	24.5977			30	1	1	58.5	2.7	2.7	66.67	0	5.0679	189280000	4	0.401491	0.648752	0.144245	0.572099	gi|1032017039	gi|1032017039
24.4363	NaN	23.9499	NaN	23.6574	23.3079			4	4	4	19.7	19.7	19.7	31.208	0	11.692	72392000	11	0.850664	0.225638	0.710486	1.77852	gi|571519561;gi|1032017177;gi|1032017175;gi|66505876;gi|571519547;gi|571519557;gi|571519554;gi|1032017173;gi|1032017171;gi|1032017168;gi|1032017165	gi|571519561;gi|1032017177;gi|1032017175;gi|66505876;gi|571519547;gi|571519557;gi|571519554;gi|1032017173;gi|1032017171;gi|1032017168;gi|1032017165
25.3928	25.7463	25.0667	25.7489	25.4024	25.3497			6	6	6	19.6	19.6	19.6	50.751	0	45.122	293150000	20	0.158477	0.842197	-0.0983938	-0.295667	gi|1032017255	gi|1032017255
NaN	18.4704	21.6038	19.064	NaN	NaN			1	1	1	1.3	1.3	1.3	96.308	0.0055905	2.0126	4438800	2	0	0.989318	0.973088	0	gi|1032017338	gi|1032017338
23.1268	23.1304	22.6254	22.8504	23.3965	23.6468			1	1	1	15.3	15.3	15.3	9.899	0	7.1306	57316000	5	0.511407	0.455154	-0.337061	-0.866876	gi|571519447;gi|1032017354	gi|571519447;gi|1032017354
24.0115	24.1117	24.244	23.9698	24.5072	24.7943			3	3	3	11	11	11	83.398	0	7.2425	125220000	11	0.52889	0.458162	-0.301334	-0.858928	gi|1032017417	gi|1032017417
27.07	26.8906	26.7352	26.8946	26.7291	26.8391			3	3	3	10.1	10.1	10.1	55.444	0	102.12	757270000	15	0.290159	0.79481	0.0776933	0.373048	gi|571519360;gi|571519352;gi|571519331;gi|1032017434;gi|1032017432;gi|571519364;gi|571519356;gi|571519348;gi|571519345;gi|571519342;gi|571519338;gi|571519327;gi|571519324	gi|571519360;gi|571519352;gi|571519331;gi|1032017434;gi|1032017432;gi|571519364;gi|571519356;gi|571519348;gi|571519345;gi|571519342;gi|571519338;gi|571519327;gi|571519324
25.6435	24.9234	25.5116	25.6706	25.8703	25.4224			8	8	8	7.5	7.5	7.5	156.53	0	25.178	323830000	19	0.502761	0.470805	-0.294942	-0.827391	gi|571519226;gi|1032017715;gi|1032017712;gi|328784011	gi|571519226;gi|1032017715;gi|1032017712;gi|328784011
22.477	NaN	22.1376	22.6949	22.6502	NaN			4	4	4	6.2	6.2	6.2	127.99	0	13.952	38134000	5	0.778839	0.310887	-0.365273	-1.34712	gi|1032017806;gi|1032017804;gi|1032017802;gi|1032017800;gi|1032017797;gi|1032017795;gi|1032017791;gi|1032017789;gi|1032017787;gi|1032017785;gi|1032017783;gi|328788583;gi|1032017793	gi|1032017806;gi|1032017804;gi|1032017802;gi|1032017800;gi|1032017797;gi|1032017795;gi|1032017791;gi|1032017789;gi|1032017787;gi|1032017785;gi|1032017783;gi|328788583;gi|1032017793
23.5042	23.9958	24.1483	24.0113	23.5497	23.5511			4	4	4	3	3	3	244.25	0.00039541	4.0394	91054000	4	0.291973	0.692751	0.178719	0.513983	gi|1032017843;gi|1032017841;gi|1032017839;gi|1032017837;gi|1032017835;gi|1032017833;gi|571516637;gi|571516634	gi|1032017843;gi|1032017841;gi|1032017839;gi|1032017837;gi|1032017835;gi|1032017833;gi|571516637;gi|571516634
22.9138	22.4936	22.0569	23.8021	23.1433	NaN			4	1	1	13.3	3.4	3.4	75.574	0.0045888	2.138	43916000	1	1.03542	0.153499	-0.984619	-1.95801	gi|1032017894;gi|1032017892	gi|1032017894;gi|1032017892
24.3303	24.4418	23.8858	24.308	24.0834	24.0625			3	3	3	7.8	7.8	7.8	54.535	0	25.107	127000000	5	0.133794	0.879517	0.0679569	0.236679	gi|1032017918;gi|1032017916;gi|1032017920	gi|1032017918;gi|1032017916;gi|1032017920
26.9458	27.3603	27.2978	27.6065	27.4123	27.5205			3	3	3	30.7	30.7	30.7	12.813	0	13.988	1126500000	18	1.04092	0.268351	-0.311828	-1.29544	gi|1032017963	gi|1032017963
25.4002	25.0638	25.1409	24.91	24.9879	25.1341			4	4	4	10.5	10.5	10.5	58.693	0	72.258	261280000	13	0.721483	0.455974	0.191006	0.863854	gi|1032018083	gi|1032018083
26.9875	26.718	26.337	26.394	26.2206	26.2862			11	11	11	11.1	11.1	11.1	192.05	0	148.24	589220000	49	0.909385	0.27024	0.380601	1.28863	gi|328778864;gi|1032018091	gi|328778864;gi|1032018091
NaN	NaN	21.9301	23.2222	22.5657	NaN			2	2	2	3.3	3.3	3.3	184.2	0	5.0892	115180000	3	0	0.988952	-0.963928	0	gi|1032018101;gi|571517965;gi|571517951;gi|571517944;gi|571579721;gi|571579715;gi|328794497;gi|571579712;gi|571579708	gi|1032018101;gi|571517965;gi|571517951;gi|571517944;gi|571579721;gi|571579715;gi|328794497;gi|571579712;gi|571579708
26.0037	25.5617	25.837	26.1966	26.0405	26.2262			9	9	9	26.8	26.8	26.8	63.172	0	35.985	411290000	28	1.1778	0.226777	-0.353604	-1.4663	gi|1032018132	gi|1032018132
29.5229	29.2871	29.2436	29.305	29.5054	29.4861			13	13	13	32.8	32.8	32.8	75.705	0	217.49	4464900000	80	0.306224	0.78332	-0.0809625	-0.389787	gi|110755367;gi|1032018190	gi|110755367;gi|1032018190
23.6787	23.8678	23.7128	24.3015	23.6787	24.1091			5	5	5	6	6	6	128.15	0	9.3031	96872000	10	0.647523	0.416634	-0.276668	-0.944021	gi|1032018201	gi|1032018201
29.329	29.6207	29.7972	29.5462	29.3486	29.1525			6	6	6	28.2	28.2	28.2	21.634	0	29.984	4721000000	37	0.585814	0.466954	0.233189	0.8399	gi|1032018274;gi|1032018270;gi|1032018272	gi|1032018274;gi|1032018270;gi|1032018272
24.8962	24.8001	24.3237	24.5448	24.543	24.9231			3	3	3	6.5	6.5	6.5	69.899	0	4.9813	165220000	3	0.00461919	1	0.00306829	0.0096638	gi|571519668;gi|1032018298;gi|1032018296;gi|1032018294	gi|571519668;gi|1032018298;gi|1032018296;gi|1032018294
24.8731	24.8369	24.2726	24.9244	24.6518	25.4264			5	5	5	4.7	4.7	4.7	219.82	0	22.396	187340000	11	0.496687	0.460208	-0.339982	-0.852622	gi|1032018311;gi|571519149;gi|571519146	gi|1032018311;gi|571519149;gi|571519146
23.5729	24.1831	23.8776	24.523	NaN	22.9373			3	3	3	8.5	8.5	8.5	41.589	0.0003811	3.3123	84775000	5	0.0806175	0.901515	0.147685	0.20143	gi|1032018327;gi|1032018329	gi|1032018327
24.6388	24.8683	25.1975	25.0105	24.8462	24.7327			4	3	3	26.3	21.8	21.8	20.045	0	6.6512	192460000	15	0.0744459	0.936168	0.0383924	0.136582	gi|571519135;gi|1032018362;gi|571519131	gi|571519135;gi|1032018362;gi|571519131
22.2985	22.4592	22.2549	22.9337	22.5313	22.1058			1	1	1	3.8	3.8	3.8	28.678	0.00074405	2.9488	35705000	6	0.306932	0.675688	-0.18602	-0.536107	gi|1032018413;gi|1032018409;gi|1032018407;gi|1032018405;gi|1032018411	gi|1032018413;gi|1032018409;gi|1032018407;gi|1032018405;gi|1032018411
23.8209	23.7196	22.9201	NaN	24.067	24.182			2	2	2	5.7	5.7	5.7	74.388	0	8.544	74173000	3	0.736217	0.271522	-0.637623	-1.35579	gi|1032018451;gi|571519623;gi|1032018448;gi|571519613;gi|1032018445;gi|571519609;gi|1032018442;gi|571519605;gi|571519601;gi|328783937	gi|1032018451;gi|571519623;gi|1032018448;gi|571519613;gi|1032018445;gi|571519609;gi|1032018442;gi|571519605;gi|571519601;gi|328783937
23.9463	24.1877	23.9548	NaN	24.6582	NaN			2	2	2	2.4	2.4	2.4	104.07	0.007542	1.8528	78584000	1	0	0.988586	-0.628617	0	gi|1032018482;gi|1032018480	gi|1032018482;gi|1032018480
28.0632	27.9745	27.9537	27.8499	27.9827	27.8843			18	18	18	29.7	29.7	29.7	100.38	0	138.35	1622700000	81	0.813343	0.625161	0.0914803	0.601621	gi|1032018490;gi|571517382;gi|571517379;gi|571517376;gi|571517372;gi|1032018484;gi|571517392;gi|571517389;gi|571517396;gi|571517403;gi|571517400	gi|1032018490;gi|571517382;gi|571517379;gi|571517376;gi|571517372;gi|1032018484;gi|571517392;gi|571517389;gi|571517396;gi|571517403;gi|571517400
24.629	24.8349	24.7973	24.9146	25.2053	21.7419			2	2	2	6.4	6.4	6.4	30.291	0.00038911	3.7327	163740000	5	0.291232	0.584287	0.799807	0.66045	gi|1032018566	gi|1032018566
27.3108	26.8675	27.1282	27.3228	27.2013	27.0339			15	15	15	9.2	9.2	9.2	217.65	0	44.846	923040000	43	0.211926	0.827108	-0.083854	-0.330813	gi|571524739;gi|571524715;gi|571524712;gi|571524709;gi|571524705;gi|571524701;gi|571524698;gi|571524695;gi|571524691;gi|571524687;gi|571524684;gi|571524680;gi|571524677;gi|571524674;gi|571524670;gi|571524656;gi|571524653;gi|571524647;gi|571524644;gi|571524641;gi|571524638;gi|571524635;gi|571524631;gi|571524627;gi|1032018730;gi|1032018728;gi|1032018726;gi|1032018700;gi|1032018698;gi|1032018696;gi|…	gi|571524739;gi|571524715;gi|571524712;gi|571524709;gi|571524705;gi|571524701;gi|571524698;gi|571524695;gi|571524691;gi|571524687;gi|571524684;gi|571524680;gi|571524677;gi|571524674;gi|571524670;gi|571524656;gi|571524653;gi|571524647;gi|571524644;gi|571524641;gi|571524638;gi|571524635;gi|571524631;gi|571524627;gi|1032018730;gi|1032018728;gi|1032018726;gi|1032018700;gi|1032018698;gi|1032018696;gi|…
25.9999	26.1063	25.6244	26.2421	26.1544	26.6048			7	7	7	27.1	27.1	27.1	49.633	0	28.843	453900000	23	0.98838	0.23939	-0.423574	-1.40756	gi|1032018734;gi|94400897	gi|1032018734;gi|94400897
30.8575	31.2185	31.2192	31.1582	31.2968	31.2792			24	24	1	53.3	53.3	1.9	59.401	0	323.31	16224000000	185	0.499149	0.595816	-0.146377	-0.641785	gi|1032018763;gi|1032018758;gi|1032018748;gi|571522462;gi|571522442;gi|1032018736;gi|1032018767;gi|571522469;gi|1032018751;gi|571522450;gi|571522530;gi|571522526;gi|571522518;gi|571522508;gi|571522496;gi|571522484;gi|571522480;gi|571522476;gi|571522472;gi|571522465;gi|1032018745;gi|1032018743;gi|571522454;gi|571522446;gi|571522566;gi|571522555;gi|571522548;gi|571522540;gi|1032018777;gi|1032018774…	gi|1032018763;gi|1032018758;gi|1032018748;gi|571522462;gi|571522442;gi|1032018736;gi|1032018767;gi|571522469;gi|1032018751;gi|571522450;gi|571522530;gi|571522526;gi|571522518;gi|571522508;gi|571522496;gi|571522484;gi|571522480;gi|571522476;gi|571522472;gi|571522465;gi|1032018745;gi|1032018743;gi|571522454;gi|571522446;gi|571522566;gi|571522555;gi|571522548;gi|571522540;gi|1032018777;gi|1032018774…
NaN	23.2496	23.7443	23.0404	22.766	24.1455			3	3	3	5.3	5.3	5.3	145.75	0	11.208	57801000	9	0.110671	0.866285	0.179638	0.266271	gi|571523984;gi|1032018827;gi|571523978;gi|571523976;gi|1032018823;gi|1032018821;gi|1032018819;gi|571523968;gi|571523965;gi|571523957;gi|1032018814;gi|1032018812;gi|571523949;gi|1032018809;gi|1032018807	gi|571523984;gi|1032018827;gi|571523978;gi|571523976;gi|1032018823;gi|1032018821;gi|1032018819;gi|571523968;gi|571523965;gi|571523957;gi|1032018814;gi|1032018812;gi|571523949;gi|1032018809;gi|1032018807
26.0672	26.2822	26.5564	26.8974	26.5816	26.4453			5	5	5	40.3	40.3	40.3	22.947	0	47.969	585450000	30	0.805767	0.313523	-0.339495	-1.15144	gi|1032018865	gi|1032018865
26.9961	27.0619	27.0824	27.1253	26.8846	27.0418			11	11	11	22.4	22.4	22.4	72.652	0	36.717	846960000	40	0.14623	0.917092	0.0295862	0.168857	gi|1032018875	gi|1032018875
NaN	NaN	NaN	NaN	19.4901	22.9741			1	1	1	6.3	6.3	6.3	20.751	0.0081494	1.7761	8273000	1	0	0.98822	NaN	0	gi|1032018880	gi|1032018880
23.7805	24.1391	22.5767	23.1887	23.2186	23.2595			3	3	3	4.6	4.6	4.6	111.41	0	5.511	70689000	2	0.228981	0.713442	0.276482	0.482538	gi|1032018900	gi|1032018900
26.2258	25.9835	26.1104	26.3819	26.5825	25.8387			4	4	4	17.7	17.7	17.7	32.602	0	67.621	476270000	25	0.278001	0.712929	-0.161091	-0.483872	gi|1032018906	gi|1032018906
30.3371	30.3539	30.289	29.7701	29.8714	29.7514	+	ITB-N-AL_RJB-N-AL	76	76	76	35.1	35.1	35.1	339.23	0	323.31	7084100000	254	3.63948	0.0208108	0.529063	3.72487	gi|1032018908	gi|1032018908
27.351	27.3514	26.9473	27.4358	27.5573	27.3656			11	11	11	10.7	10.7	10.7	200.28	0	64.586	1051700000	36	0.743653	0.405619	-0.236317	-0.961295	gi|1032018912	gi|1032018912
23.4214	23.5272	23.7802	24.0961	23.9505	24.3407			4	4	4	3.3	3.3	3.3	179.7	0	15.182	94671000	7	1.62236	0.0914983	-0.552849	-2.16079	gi|1032018922	gi|1032018922
29.0561	28.9023	28.8282	28.8564	28.8723	28.986			70	70	70	13.1	13.1	13.1	927.1	0	323.31	3153900000	183	0.110434	0.938074	0.0239677	0.13424	gi|1032018936	gi|1032018936
23.0118	NaN	24.0254	NaN	NaN	NaN			3	3	3	7.2	7.2	7.2	72.62	0	4.2968	47384000	2	0	0.987855	NaN	0	gi|1032018939;gi|66506539	gi|1032018939;gi|66506539
29.0273	28.9972	28.8905	28.6712	28.9558	28.5355			8	8	3	51.2	51.2	13.6	25.007	0	310.16	3015900000	68	0.895585	0.343763	0.250854	1.08778	gi|1032018972;gi|328779806;gi|1032018974	gi|1032018972;gi|328779806;gi|1032018974
23.225	23.4605	23.7169	23.9891	23.4859	23.3269			2	2	2	37.1	37.1	37.1	17.216	0	5.7854	76362000	8	0.210696	0.784665	-0.133158	-0.386004	gi|110755811;gi|328779802;gi|1032018991	gi|110755811;gi|328779802;gi|1032018991
31.4082	31.4588	31.5881	31.2385	31.2546	31.2279			39	39	39	41.8	41.8	41.8	144.97	0	323.31	17170000000	257	1.97252	0.19656	0.244676	1.58753	gi|1032019000	gi|1032019000
23.5498	23.6107	23.6402	24.4538	24.1836	24.4096	+	ITB-N-AL_RJB-N-AL	5	5	5	5.3	5.3	5.3	131.21	0	6.6003	104360000	5	2.98397	0.0213939	-0.748772	-3.98696	gi|1032019021;gi|571525575	gi|1032019021;gi|571525575
22.6799	23.0483	23.418	NaN	22.8359	NaN			1	1	1	11.8	11.8	11.8	14.325	0.00037951	3.235	35570000	3	0	0.98749	0.212843	0	gi|110756044;gi|1032019031	gi|110756044;gi|1032019031
30.1092	29.883	29.8714	30.0965	30.102	30.1115			14	14	14	48.4	48.4	48.4	44.869	0	299.63	6853400000	117	0.894542	0.467289	-0.148766	-0.837923	gi|571524325;gi|1032019052	gi|571524325;gi|1032019052
26.6915	26.7441	26.5849	26.6922	26.531	26.7998			3	3	3	50.5	50.5	50.5	10.802	0	68.955	708660000	28	0.00302108	1	-0.000841777	-0.00440556	gi|1032019065	gi|1032019065
27.7706	27.959	27.9779	27.8057	28.058	28.057			17	17	17	35.7	35.7	35.7	65.817	0	103.9	1597100000	47	0.265529	0.818675	-0.0710443	-0.343413	gi|1032019089;gi|1032019087;gi|571522961;gi|571522957;gi|571522953	gi|1032019089;gi|1032019087;gi|571522961;gi|571522957;gi|571522953
23.1685	23.358	23.4271	24.0261	23.5361	23.568			1	1	1	2.5	2.5	2.5	50.177	0.0056062	2.0334	74950000	1	1.04602	0.237848	-0.39219	-1.42029	gi|1032019104;gi|1032019102;gi|571522636;gi|571522631;gi|328779757	gi|1032019104;gi|1032019102;gi|571522636;gi|571522631;gi|328779757
26.1664	25.9932	26.1573	26.6439	26.6357	26.7209	+	ITB-N-AL_RJB-N-AL	9	9	9	27.7	27.7	27.7	52.417	0	31.638	570010000	24	3.0708	0.0226957	-0.561202	-3.45428	gi|1032019112	gi|1032019112
32.2006	32.2849	32.3181	32.2025	32.1658	32.1852			139	139	130	30.6	30.6	29.3	655.84	0	323.31	31776000000	837	1.07165	0.61911	0.0833626	0.610431	gi|1032019129	gi|1032019129
25.0526	24.5	24.4888	25.0833	24.9103	24.9489			6	6	6	14	14	14	84.167	0	29.444	186810000	13	0.70941	0.373708	-0.300395	-1.02399	gi|571525200;gi|66506640;gi|1032019151	gi|571525200;gi|66506640;gi|1032019151
22.9353	23.2517	23.3306	21.7526	24.1334	23.0193			2	2	2	3.2	3.2	3.2	85.609	0.0010989	2.6593	60674000	3	0.105365	0.868079	0.204119	0.255703	gi|1032019156;gi|1032019154	gi|1032019156;gi|1032019154
24.7035	24.4162	24.2338	23.7813	23.8548	24.0889			22	3	3	39.6	12.1	12.1	73.215	0	12.192	118580000	14	1.51829	0.106873	0.542852	2.04709	gi|1032019175;gi|1032019173;gi|1032019187;gi|1032019171;gi|1032019169;gi|1032019167;gi|571526311;gi|571526307;gi|1032019165;gi|1032019161;gi|1032019185	gi|1032019175;gi|1032019173;gi|1032019187;gi|1032019171;gi|1032019169;gi|1032019167;gi|571526311;gi|571526307;gi|1032019165;gi|1032019161;gi|1032019185
29.7101	29.5672	29.7727	30.0156	29.8749	29.6093			22	22	3	42.1	42.1	7.8	59.237	0	297.95	5718100000	144	0.487988	0.595499	-0.149911	-0.641337	gi|1032019191;gi|1032019189;gi|1032019183;gi|1032019181;gi|1032019179;gi|1032019177	gi|1032019191;gi|1032019189;gi|1032019183;gi|1032019181;gi|1032019179;gi|1032019177
24.4552	24.2987	24.7939	24.6238	24.4566	24.2079			6	6	6	9.5	9.5	9.5	88.922	0	10.229	145930000	8	0.172605	0.841938	0.0864671	0.298559	gi|1032019206;gi|1032019202;gi|1032019200;gi|1032019198;gi|571526283;gi|571526279;gi|571526275;gi|1032019196;gi|571526299;gi|1032019208;gi|328794208	gi|1032019206;gi|1032019202;gi|1032019200;gi|1032019198;gi|571526283;gi|571526279;gi|571526275;gi|1032019196;gi|571526299;gi|1032019208
22.1152	22.1718	21.3972	22.6691	22.2705	NaN			1	1	1	1.6	1.6	1.6	74.372	0.0097479	1.6704	25083000	1	0.692163	0.294333	-0.575091	-1.26545	gi|328789998;gi|1032019212	gi|328789998;gi|1032019212
29.7463	29.7869	29.8635	29.7856	29.7923	29.6681			17	17	17	17.5	17.5	17.5	144.8	0	82.59	5699900000	107	0.401175	0.828977	0.0502122	0.328198	gi|1032019234;gi|1032019232;gi|1032019230;gi|1032019228;gi|1032019226;gi|1032019224;gi|1032019222;gi|1032019220;gi|1032019218	gi|1032019234;gi|1032019232;gi|1032019230;gi|1032019228;gi|1032019226;gi|1032019224;gi|1032019222;gi|1032019220;gi|1032019218
24.6425	24.1913	24.7402	NaN	23.6772	22.6021			2	2	2	10.8	10.8	10.8	24.577	0	19.615	96422000	5	1.25129	0.0797926	1.385	2.48981	gi|1032019265;gi|1032019263	gi|1032019265;gi|1032019263
21.8415	20.795	NaN	20.1226	20.7598	NaN			1	1	1	0.8	0.8	0.8	183.34	0.0075342	1.8477	8724000	2	0.539715	0.350984	0.876995	1.23068	gi|110756070;gi|1032019317	gi|110756070;gi|1032019317
24.0761	24.0184	24.1235	24.1523	23.7245	23.7769			3	3	3	37.9	37.9	37.9	23.849	0	6.1983	103280000	6	0.611252	0.495991	0.188133	0.790148	gi|1032019331	gi|1032019331
22.5195	22.858	22.5651	22.8738	22.7048	22.9942			1	1	1	2.8	2.8	2.8	49.704	0.000387	3.5671	46819000	2	0.709227	0.446014	-0.210086	-0.892999	gi|1032019364;gi|571525830;gi|1032019359;gi|571525821;gi|571525819;gi|1032019361	gi|1032019364;gi|571525830;gi|1032019359;gi|571525821;gi|571525819;gi|1032019361
26.453	26.4271	26.5413	26.5335	26.5343	26.5139			6	6	6	6.4	6.4	6.4	156.28	0	69.433	584890000	32	0.691501	0.777887	-0.0534477	-0.39534	gi|1032019384	gi|1032019384
22.7128	21.8221	23.0494	23.4823	22.5879	22.4031			2	2	2	6.6	6.6	6.6	50.214	0	5.8907	44350000	3	0.235305	0.704767	-0.296361	-0.498003	gi|66506619;gi|1032019402	gi|66506619;gi|1032019402
29.2525	29.3628	29.1552	28.9294	28.8512	29.0227			28	28	28	31.1	31.1	31.1	143.65	0	222.52	3579500000	139	1.84389	0.152444	0.322385	1.8133	gi|571525366;gi|571525362;gi|328787711;gi|1032019494;gi|328787709;gi|1032019499	gi|571525366;gi|571525362;gi|328787711;gi|1032019494;gi|328787709;gi|1032019499
29.6374	29.709	29.7889	29.7512	29.656	29.7758			21	21	21	37.3	37.3	37.3	73.56	0	273.66	5498000000	142	0.100266	0.954264	-0.0159206	-0.101408	gi|1032019537;gi|571525986;gi|571525983;gi|571525976	gi|1032019537;gi|571525986;gi|571525983;gi|571525976
26.6305	26.5194	26.657	26.956	26.325	26.5596			7	7	7	19.4	19.4	19.4	65.618	0	27.069	670320000	21	0.0197962	0.986976	-0.0112324	-0.0388773	gi|571525997;gi|571525993;gi|1032019541	gi|571525997;gi|571525993;gi|1032019541
26.3776	26.0846	26.1919	26.367	26.1776	26.501			9	9	9	34.3	34.3	34.3	39.734	0	52.944	499050000	25	0.440993	0.647596	-0.130481	-0.57484	gi|571526108;gi|571526102;gi|1032019573;gi|328790071;gi|571526088	gi|571526108;gi|571526102;gi|1032019573;gi|328790071;gi|571526088
24.7693	NaN	24.1947	24.0209	24.6382	NaN			4	4	4	2.6	2.6	2.6	190.91	0	6.5424	101150000	6	0.123615	0.855094	0.152468	0.292271	gi|571526156;gi|571526153;gi|571526149;gi|571526143;gi|571526140;gi|571526136;gi|571526132;gi|1032019590;gi|571526129;gi|1032019585;gi|1032019583;gi|1032019581;gi|1032019597	gi|571526156;gi|571526153;gi|571526149;gi|571526143;gi|571526140;gi|571526136;gi|571526132;gi|1032019590;gi|571526129;gi|1032019585;gi|1032019583;gi|1032019581;gi|1032019597
26.0654	26.4451	26.0786	26.3414	25.9456	26.0871			7	7	7	3.8	3.8	3.8	284.95	0	12.761	462080000	8	0.158022	0.862416	0.0716534	0.265425	gi|1032019613	gi|1032019613
24.97	25.1049	24.7376	25.3709	25.1264	25.1263			6	6	6	17.3	17.3	17.3	67.39	0	21.955	221340000	14	0.938457	0.313649	-0.27035	-1.1518	gi|1032019615	gi|1032019615
23.2738	NaN	23.2439	23.0282	23.8107	24.0187			4	4	4	1.9	1.9	1.9	334.67	0.00039246	3.8511	62051000	3	0.373583	0.545688	-0.36034	-0.736219	gi|571526240;gi|1032019629;gi|1032019627;gi|1032019625;gi|1032019623;gi|1032019621	gi|571526240;gi|1032019629;gi|1032019627;gi|1032019625;gi|1032019623;gi|1032019621
24.8669	25.2078	25.2153	25.5098	25.8943	25.7364			7	7	7	20.5	20.5	20.5	59.592	0	30.719	290060000	20	1.73793	0.0696639	-0.61682	-2.37089	gi|1032019634;gi|1032019632	gi|1032019634;gi|1032019632
27.8787	27.9257	27.8368	28.7605	28.2623	28.8452			2	2	2	6.4	6.4	6.4	49.28	0	58.321	2040300000	11	1.80745	0.0536754	-0.742267	-2.61691	gi|1032019645;gi|1032019643	gi|1032019645;gi|1032019643
26.0484	25.852	25.8357	24.695	25.425	26.2556			13	13	13	9.8	9.8	9.8	237.16	0	24.696	346930000	21	0.424533	0.476074	0.453478	0.81567	gi|1032019676	gi|1032019676
21.7822	22.322	21.8139	22.0182	21.5011	NaN			1	1	1	4.3	4.3	4.3	44.363	0.0028787	2.3827	20782000	3	0.279978	0.686363	0.21303	0.536784	gi|1032019700;gi|571525073;gi|571525069;gi|571525065;gi|328787633	gi|1032019700;gi|571525073;gi|571525069;gi|571525065;gi|328787633
24.1597	24.4922	24.8863	24.4478	NaN	NaN			1	1	1	1.3	1.3	1.3	67.169	0.0075317	1.8472	102240000	3	0	0.987125	0.0648905	0	gi|1032019786;gi|1032019784;gi|571521734	gi|1032019786;gi|1032019784;gi|571521734
25.3922	25.1294	24.3684	24.9872	25.4318	25.1886			5	5	5	19.5	19.5	19.5	37.576	0	8.4389	222570000	9	0.290676	0.664172	-0.239204	-0.55266	gi|1032019827	gi|1032019827
25.9948	25.6829	25.6927	26.0711	25.5358	26.5618			1	1	1	8.1	8.1	8.1	16.856	0	9.3069	399460000	7	0.352842	0.594322	-0.266087	-0.643561	gi|1032019832	gi|1032019832
29.6826	29.9344	29.6183	29.886	29.9208	29.8387			43	34	34	45.3	39.5	39.5	157.75	0	273.98	5844900000	160	0.618728	0.565387	-0.136772	-0.686141	gi|1032019884	gi|1032019884
22.9787	22.2718	22.843	22.9481	22.1732	22.162			2	2	2	14.2	14.2	14.2	38.36	0.00037411	3.0236	39788000	7	0.32823	0.615025	0.2701	0.615909	gi|1032019890;gi|1032019888;gi|1032019886	gi|1032019890;gi|1032019888;gi|1032019886
28.7122	28.5892	28.4286	28.3976	28.3745	28.3843			22	22	22	28.7	28.7	28.7	111.09	0	162.26	2362900000	107	1.09107	0.361308	0.19121	1.04832	gi|1032019897;gi|571525670;gi|1032019901;gi|1032019899	gi|1032019897;gi|571525670;gi|1032019901;gi|1032019899
27.1007	26.7932	26.6077	27.0882	27.1093	26.9287			14	14	14	12	12	12	226.59	0	66.815	823140000	34	0.60314	0.476121	-0.208244	-0.817748	gi|1032019912	gi|1032019912
25.9874	25.6078	26.0135	25.8176	26.1729	25.7314			1	1	1	0.2	0.2	0.2	679.13	0.0055925	2.013	389320000	9	0.0700856	0.938993	-0.037721	-0.130857	gi|1032019946	gi|1032019946
23.8428	24.0442	23.4443	23.8133	23.8172	23.4183			2	2	2	5.2	5.2	5.2	57.86	0	6.298	94477000	7	0.160339	0.843186	0.0941378	0.293804	gi|571524046;gi|571524042;gi|571524038;gi|571524034;gi|1032020056;gi|571524026;gi|1032020054;gi|1032020050;gi|1032020048;gi|1032020046	gi|571524046;gi|571524042;gi|571524038;gi|571524034;gi|1032020056;gi|571524026;gi|1032020054;gi|1032020050;gi|1032020048;gi|1032020046
26.3348	26.2852	26.2796	26.5438	26.569	26.398			7	1	1	35.3	8.3	8.3	17.866	0	19.077	548500000	9	1.65413	0.267638	-0.20368	-1.30462	gi|1032020106	gi|1032020106
23.8102	23.3707	21.6904	23.302	23.4752	22.9991			3	3	3	2.6	2.6	2.6	179.04	0.0021723	2.4445	59569000	3	0.172846	0.776777	-0.301682	-0.396561	gi|1032020110	gi|1032020110
28.5531	28.2687	27.9628	28.4058	28.4986	28.4237			7	7	7	49.4	49.4	49.4	31.135	0	59.737	2168700000	46	0.451436	0.580604	-0.181142	-0.664039	gi|1032020112	gi|1032020112
27.3585	27.0339	26.9891	27.4551	27.4566	27.073			9	9	9	45.2	45.2	45.2	30.804	0	158.64	1012100000	51	0.509816	0.529081	-0.201029	-0.737121	gi|1032020142	gi|1032020142
25.35	25.0348	25.628	25.7293	25.3864	25.527			3	3	3	3.9	3.9	3.9	76.192	0	4.8071	286590000	27	0.456937	0.553134	-0.209931	-0.704043	gi|1032020171	gi|1032020171
29.6732	29.5754	29.5973	29.4514	29.4289	29.5646			27	27	27	37.7	37.7	37.7	112.34	0	239.58	4879500000	142	1.22175	0.450878	0.133667	0.882877	gi|1032020174	gi|1032020174
26.1866	25.5269	25.4729	25.8034	25.908	25.5623			3	3	3	20.5	20.5	20.5	25.079	0	24.86	349020000	9	0.0393581	0.967662	-0.0291011	-0.0828591	gi|1032020185;gi|328787912;gi|1032020182	gi|1032020185;gi|328787912;gi|1032020182
26.8547	26.8653	26.3966	26.9348	27.198	26.7579			8	8	8	18.9	18.9	18.9	68.367	0	71.85	745690000	28	0.572484	0.458259	-0.25804	-0.858573	gi|1032020238	gi|1032020238
29.8678	29.9144	29.8314	29.6168	29.5882	29.3962			13	13	13	47.5	47.5	47.5	30.59	0	114.18	5456400000	73	1.99976	0.124142	0.337467	1.9472	gi|1032020254	gi|1032020254
32.0192	31.9311	31.7878	32.2171	32.2717	32.3474			28	28	28	73.6	73.6	73.6	57.399	0	323.31	29518000000	349	2.04262	0.107019	-0.366067	-2.0647	gi|1032020275;gi|571524308;gi|571524305;gi|1032020271	gi|1032020275;gi|571524308;gi|571524305;gi|1032020271
27.1994	27.1466	27.2436	27.2017	27.2844	27.0928			15	15	15	24.7	24.7	24.7	104.42	0	96.337	966120000	42	0.0191788	0.996779	0.00358391	0.0220986	gi|1032020324;gi|328782503;gi|571523777;gi|571523773	gi|1032020324;gi|328782503;gi|571523777;gi|571523773
22.8024	22.916	22.0314	NaN	NaN	NaN			1	1	1	4	4	4	40.907	0.00037693	3.1474	20141000	1	0	0.986761	NaN	0	gi|571523656;gi|571523652;gi|1032020368	gi|571523656;gi|571523652;gi|1032020368
25.0923	25.3412	24.7204	25.2501	24.8686	25.4274			4	4	4	29.5	29.5	29.5	27.376	0	43.662	227470000	18	0.206854	0.789216	-0.130707	-0.379561	gi|1032020537;gi|1032020535	gi|1032020537;gi|1032020535
22.4329	NaN	22.6738	22.3027	22.1248	23.5671			1	1	1	6.9	6.9	6.9	32.596	0	8.7017	34580000	7	0.0640652	0.923932	-0.111501	-0.160901	gi|1032020541	gi|1032020541
22.983	23.1059	23.4102	23.6177	22.8528	23.1819			1	1	1	5.7	5.7	5.7	18.492	0.0039118	2.2023	60354000	7	0.0700118	0.931871	-0.0511112	-0.143836	gi|1032020554	gi|1032020554
21.0634	21.6069	22.6755	21.9368	22.7042	NaN			1	1	1	8.8	8.8	8.8	20.76	0.0084746	1.7509	24201000	2	0.315862	0.573186	-0.538574	-0.694998	gi|1032020556	gi|1032020556
22.3902	23.193	23.4447	23.8673	23.4864	23.8398			2	2	2	9.1	9.1	9.1	34.726	0	14.056	68770000	8	0.993383	0.18359	-0.721887	-1.63773	gi|1032020665	gi|1032020665
24.118	23.8629	23.6085	23.5272	23.8953	24.1283			2	2	2	3.8	3.8	3.8	99.51	0	4.3825	94837000	5	0.0186862	0.987176	0.0128441	0.0390889	gi|1032020669	gi|1032020669
26.0047	25.8378	26.4028	25.7235	25.2921	25.4908			1	1	1	1	1	1	133.93	0.0062413	1.9539	372000000	9	1.30041	0.136707	0.579588	1.87656	gi|1032020693	gi|1032020693
24.4203	23.6234	21.9127	24.8318	23.9115	23.7772			1	1	1	5.8	5.8	5.8	37.708	0.00038052	3.2805	101990000	4	0.454473	0.418498	-0.854671	-0.938602	gi|1032020721	gi|1032020721
29.6229	29.5014	29.5354	29.5114	29.5684	29.3234			28	28	28	35.7	35.7	35.7	106.09	0	179.2	4809300000	158	0.446092	0.722324	0.0855083	0.46879	gi|1032020727	gi|1032020727
24.1917	24.329	23.9357	23.933	23.7883	24.1116			2	2	2	12.9	12.9	12.9	25.468	0	6.2471	108430000	8	0.630922	0.466847	0.207862	0.836784	gi|1032020802	gi|1032020802
23.3473	22.7259	22.904	22.5293	23.2643	23.0179			3	3	3	18.8	18.8	18.8	29.643	0	10.192	50732000	8	0.0678778	0.931536	0.0552603	0.143831	gi|48096010;gi|1032020826	gi|48096010;gi|1032020826
23.1956	23.0393	23.4666	23.5223	22.8542	23.221			2	2	2	4.3	4.3	4.3	56.054	0	14.116	61335000	7	0.0518458	0.952854	0.0346718	0.105067	gi|571529861;gi|571529857;gi|1032020857;gi|1032020854	gi|571529861;gi|571529857;gi|1032020857;gi|1032020854
30.8348	30.9307	30.8633	30.837	30.709	30.6866			40	40	40	43.5	43.5	43.5	139.48	0	323.31	11683000000	281	1.13323	0.460058	0.132065	0.8531	gi|571529944;gi|328788305;gi|1032020881	gi|571529944;gi|328788305;gi|1032020881
29.2132	28.9966	29.1053	29.0037	28.9822	28.9728			11	11	11	23.7	23.7	23.7	66.224	0	173.93	3847500000	89	0.874943	0.536316	0.1188	0.727893	gi|1032021034	gi|1032021034
35.3687	35.4344	35.4196	35.0804	35.1653	35.2218			55	55	55	54.6	54.6	54.6	111.8	0	323.31	270010000000	1003	2.27714	0.1631	0.2517	1.72805	gi|1032021055;gi|1032021053;gi|1032021051;gi|1032021049;gi|1032021047;gi|571527943;gi|571527939;gi|1032021059;gi|1032021057;gi|571503160	gi|1032021055;gi|1032021053;gi|1032021051;gi|1032021049;gi|1032021047;gi|571527943;gi|571527939;gi|1032021059;gi|1032021057
27.455	27.3851	27.1886	27.3518	27.2223	27.0905			9	9	9	37.3	37.3	37.3	37.805	0	30.224	1039400000	39	0.480205	0.644998	0.121333	0.578444	gi|1032021079;gi|1032021083;gi|1032021081	gi|1032021079;gi|1032021083;gi|1032021081
25.3768	25.1487	25.1667	25.9111	25.6389	26.347			11	11	11	12.2	12.2	12.2	130.88	0	32.061	327880000	23	1.5474	0.0736064	-0.734887	-2.30491	gi|1032021105;gi|1032021103;gi|1032021101;gi|1032021099;gi|1032021097;gi|328794369;gi|328794242	gi|1032021105;gi|1032021103;gi|1032021101;gi|1032021099;gi|1032021097
23.72	23.8361	24.3756	24.0455	24.2218	23.7814			3	3	3	6.9	6.9	6.9	76.281	0	22.987	105380000	4	0.0562846	0.947564	-0.038964	-0.114907	gi|1032021136	gi|1032021136
25.3257	24.5855	25.4763	24.3792	24.3386	23.8048			2	2	2	16.7	16.7	16.7	17.21	0	25.208	178070000	6	1.34616	0.0844029	0.95497	2.21201	gi|1032021160;gi|1032021158;gi|1032021156	gi|1032021160;gi|1032021158;gi|1032021156
24.8882	24.4442	24.0972	25.8728	25.6822	25.4322	+	ITB-N-AL_RJB-N-AL	6	6	6	20.6	20.6	20.6	60.893	0	27.325	235500000	12	1.9739	0.0309725	-1.18589	-3.27515	gi|571529224;gi|571529220;gi|1032021166;gi|1032021164;gi|1032021162;gi|1032021176;gi|1032021174;gi|1032021172;gi|1032021170	gi|571529224;gi|571529220;gi|1032021166;gi|1032021164;gi|1032021162;gi|1032021176;gi|1032021174;gi|1032021172;gi|1032021170
26.6532	26.3242	26.3253	26.5833	26.3556	26.1205			6	6	6	10.2	10.2	10.2	90.037	0	26.131	570660000	28	0.17842	0.841837	0.0811234	0.297425	gi|571529412;gi|1032021202;gi|1032021210;gi|571529429;gi|571529425;gi|571529421;gi|571529417;gi|1032021208;gi|1032021214;gi|571529436;gi|571529433	gi|571529412;gi|1032021202;gi|1032021210;gi|571529429;gi|571529425;gi|571529421;gi|571529417;gi|1032021208;gi|1032021214;gi|571529436;gi|571529433
23.8343	23.9043	24.0464	24.7903	24.489	24.094			3	3	3	26.6	26.6	26.6	19.706	0	4.8701	122720000	5	1.17952	0.167623	-0.529472	-1.70223	gi|1032021227	gi|1032021227
24.2895	24.1755	24.1832	22.6956	22.6211	NaN	+	ITB-N-AL_RJB-N-AL	1	1	1	3	3	3	38.057	0.00037552	3.1079	75045000	4	4.01425	0	1.55774	10.0482	gi|1032021230	gi|1032021230
30.1208	29.952	30.5193	30.2663	29.8107	29.7883			20	5	1	62.5	22.3	5.6	41.784	0	128.23	7173300000	46	0.455715	0.530621	0.242229	0.735822	gi|328790800;gi|1032021252;gi|110775533;gi|571531183	gi|328790800;gi|1032021252;gi|110775533
26.217	26.5988	25.8296	26.1504	27.2621	25.5071			8	8	8	13.1	13.1	13.1	82.648	0	55.56	541510000	23	0.0565423	0.935191	-0.0914338	-0.138823	gi|1032021260	gi|1032021260
21.7494	20.9084	20.8925	21.5784	21.2123	21.5307			3	3	3	2.4	2.4	2.4	215.37	0.0049383	2.1247	16174000	3	0.349238	0.602347	-0.25702	-0.633905	gi|1032021283	gi|1032021283
26.3499	26.5381	26.7234	26.4198	26.9575	26.8983			3	3	3	21.7	21.7	21.7	24.805	0	24.604	650560000	20	0.476833	0.531836	-0.221408	-0.734348	gi|1032021308	gi|1032021308
28.6625	29.2754	28.8448	29.4087	29.6278	29.3278			6	6	6	36.1	36.1	36.1	13.436	0	67.968	3877100000	38	1.22262	0.161598	-0.527224	-1.74239	gi|1032021329	gi|1032021329
28.4487	28.3588	28.6353	28.5936	28.4931	28.4645			23	23	23	28.1	28.1	28.1	119.16	0	166.01	2359900000	87	0.148846	0.904298	-0.0361099	-0.189701	gi|1032021347	gi|1032021347
28.1259	27.8652	28.1894	28.228	28.2947	27.8474			16	16	16	38.2	38.2	38.2	57.682	0	73.943	1785900000	52	0.136474	0.880252	-0.063221	-0.233286	gi|1032021358;gi|1032021356	gi|1032021358;gi|1032021356
28.5693	28.825	28.7089	28.5357	28.4311	28.6765			23	23	23	25	25	25	146.26	0	323.31	2626500000	93	0.679228	0.520085	0.153292	0.756789	gi|1032021366	gi|1032021366
NaN	NaN	NaN	24.0901	NaN	24.3996			2	2	2	6.6	6.6	6.6	30.723	0.0010877	2.4852	95483000	2	0	0.986396	NaN	0	gi|1032021390	gi|1032021390
25.5626	25.5398	25.4128	24.2245	24.4225	24.5199	+	ITB-N-AL_RJB-N-AL	2	2	2	22.1	22.1	22.1	15.265	0	58.915	215090000	14	3.45926	0	1.11613	5.61965	gi|1032021455;gi|48105316	gi|1032021455;gi|48105316
22.3497	23.2933	22.6783	22.0517	22.6154	22.6112			3	3	3	2.1	2.1	2.1	254.72	0	5.8276	41183000	7	0.44771	0.488012	0.347633	0.80106	gi|328776605;gi|1032021471;gi|1032021469	gi|328776605;gi|1032021471;gi|1032021469
27.3851	27.4564	27.6819	27.8002	27.7044	27.7498			10	10	10	20	20	20	69.87	0	60.849	1289300000	40	1.22262	0.277817	-0.24368	-1.25845	gi|1032021623	gi|1032021623
24.3494	24.2013	24.4022	24.7734	23.9402	24.8285			5	5	5	21.1	21.1	21.1	33.29	0	12.251	147080000	20	0.26752	0.704123	-0.196412	-0.499045	gi|1032021642	gi|1032021642
22.8173	22.3761	21.674	22.7558	21.944	23.5904			2	2	2	4	4	4	108.04	0.0003888	3.7232	40647000	5	0.337534	0.557244	-0.474199	-0.697074	gi|1032021645;gi|66509418	gi|1032021645;gi|66509418
31.0293	31.1929	31.0933	31.3225	31.2785	31.4087			37	37	37	51.4	51.4	51.4	94.581	0	323.31	15574000000	269	1.71504	0.234669	-0.231392	-1.4367	gi|66508439;gi|1032021685	gi|66508439;gi|1032021685
21.9163	21.9785	21.297	21.4192	NaN	NaN			1	1	1	4.5	4.5	4.5	30.182	0.0081939	1.8152	14182000	4	0	0.986032	0.311455	0	gi|1032021754	gi|1032021754
25.0685	25.3694	25.1111	25.4531	25.6659	26.0314			5	5	5	33.9	33.9	33.9	33.487	0	19.223	291530000	11	1.29452	0.150268	-0.533779	-1.82009	gi|571530206;gi|571530200;gi|1032021773;gi|1032021770	gi|571530206;gi|571530200;gi|1032021773;gi|1032021770
29.5331	29.4225	29.6379	29.4157	29.2719	29.3692			19	19	19	50.3	50.3	50.3	44.708	0	221.88	4511500000	131	1.11799	0.373967	0.178895	1.0208	gi|571527273;gi|1032021827;gi|571527268;gi|1032021824	gi|571527273;gi|1032021827;gi|571527268;gi|1032021824
25.7633	25.8361	25.5886	25.9273	25.7724	26.258			10	10	10	8.7	8.7	8.7	218.43	0	66.207	385800000	27	0.730219	0.393489	-0.256606	-0.983311	gi|1032021839;gi|328790249	gi|1032021839;gi|328790249
27.0136	27.2391	27.2189	27.1937	27.0559	27.0906			12	12	12	21.1	21.1	21.1	102.45	0	46.593	909830000	42	0.203542	0.877773	0.0438061	0.239292	gi|1032021915;gi|1032021913;gi|1032021919;gi|1032021917	gi|1032021915;gi|1032021913;gi|1032021919;gi|1032021917
24.9137	24.6301	24.7851	24.7216	24.7568	25.0289			4	4	4	5.3	5.3	5.3	101.8	0	10.768	181420000	17	0.177692	0.865181	-0.0594711	-0.261868	gi|1032021929	gi|1032021929
24.3107	24.8828	24.4434	24.4428	25.1637	25.0209			4	4	4	17.4	17.4	17.4	40.819	0	7.1638	172840000	3	0.517381	0.454461	-0.330168	-0.868643	gi|571531685;gi|1032021936;gi|1032021934;gi|328791101	gi|571531685;gi|1032021936;gi|1032021934;gi|328791101
27.1907	26.9221	26.7497	27.1621	26.9472	27.1782			12	12	12	16.8	16.8	16.8	107.89	0	55.216	853220000	33	0.404695	0.650155	-0.141639	-0.570271	gi|1032021947	gi|1032021947
23.9654	24.152	24.4827	24.5232	24.2818	24.1067			6	6	6	12.1	12.1	12.1	90.502	0	10.057	138830000	12	0.207703	0.811463	-0.103888	-0.353929	gi|571531648;gi|571531642;gi|1032021951;gi|571531632	gi|571531648;gi|571531642;gi|1032021951;gi|571531632
28.0637	28.0121	27.8075	27.9816	28.0848	28.0882			23	23	23	31.2	31.2	31.2	124.56	0	311.61	1668500000	77	0.455038	0.712918	-0.0904255	-0.487025	gi|1032022125	gi|1032022125
NaN	NaN	22.7519	22.8441	22.6262	22.4008			1	1	1	12.4	12.4	12.4	11.795	0.0038966	2.1761	27647000	1	0	0.985669	0.128157	0	gi|1032022158	gi|1032022158
23.7855	23.8308	23.7142	23.5751	24.0769	24.0785			2	2	2	3.6	3.6	3.6	98.311	0	11.533	92583000	7	0.319661	0.709765	-0.133324	-0.492073	gi|1032022294	gi|1032022294
26.6674	27.1733	26.9707	26.5653	26.72	26.9144			15	15	15	36.2	36.2	36.2	60.601	0	72.776	754040000	36	0.499193	0.533723	0.203864	0.732364	gi|1032022355	gi|1032022355
24.9212	24.1147	23.792	23.6535	24.5721	25.2331			4	4	4	8.1	8.1	8.1	73.492	0	26.026	141400000	6	0.13668	0.833851	-0.210248	-0.314783	gi|328791095;gi|571532074;gi|1032022414	gi|328791095;gi|571532074;gi|1032022414
29.321	29.2509	29.2582	29.1815	29.1813	29.2653			9	9	9	52.5	52.5	52.5	26.718	0	254.75	3907000000	72	0.878091	0.70599	0.0673536	0.496276	gi|1032022425	gi|1032022425
29.2643	29.1473	29.5504	29.5729	29.6065	29.4488			22	21	21	65.1	65.1	65.1	36.154	0	284.19	4593900000	139	0.795299	0.400168	-0.222076	-0.969849	gi|1032022489	gi|1032022489
26.8495	26.9535	26.5634	27.4435	26.6396	27.1337			5	5	5	35.1	35.1	35.1	22.155	0	102.98	813310000	32	0.469321	0.497777	-0.283458	-0.784079	gi|571527718;gi|1032022509	gi|571527718;gi|1032022509
25.7497	25.4571	25.7564	26.0992	26.0576	26.1249			10	10	10	20.8	20.8	20.8	84.01	0	46.406	381660000	32	1.92178	0.0872361	-0.439488	-2.19106	gi|1032022539	gi|1032022539
23.0901	22.9104	23.0849	23.1173	22.7742	NaN			2	2	2	19.6	19.6	19.6	24.015	0	5.3674	44023000	4	0.209593	0.828428	0.0827278	0.33241	gi|1032022680	gi|1032022680
26.3299	26.9001	26.8425	27.3533	27.1887	27.3714			2	2	2	21.3	21.3	21.3	8.7562	0.0038952	2.1753	843490000	8	1.49271	0.1	-0.613604	-2.11351	gi|571532256;gi|571532252;gi|571532248;gi|571532244;gi|288872189;gi|1032022731	gi|571532256;gi|571532252;gi|571532248;gi|571532244;gi|288872189;gi|1032022731
22.1253	21.6532	NaN	21.0087	NaN	21.4863			2	2	2	3.5	3.5	3.5	65.564	0.005618	2.0612	12992000	3	0.707538	0.27853	0.641829	1.47288	gi|58585164;gi|571532906;gi|571532902;gi|571532899;gi|1032022744;gi|1032022740;gi|1032022737	gi|58585164;gi|571532906;gi|571532902;gi|571532899;gi|1032022744;gi|1032022740;gi|1032022737
25.8739	25.754	25.903	25.9606	26.2584	26.1729			7	7	7	16.6	16.6	16.6	64.656	0	46.283	412110000	18	1.34741	0.234391	-0.287	-1.43792	gi|571535113;gi|1032022746;gi|58585206	gi|571535113;gi|1032022746;gi|58585206
24.455	24.6892	24.7938	24.6526	24.3734	24.7817			2	2	2	6.5	6.5	6.5	44.426	0	4.3038	164790000	1	0.0994323	0.917045	0.0434316	0.169203	gi|1032022775;gi|1032022773;gi|571532282;gi|571532278;gi|571532270;gi|571532266;gi|1032022766;gi|94400893;gi|571532274	gi|1032022775;gi|1032022773;gi|571532282;gi|571532278;gi|571532270;gi|571532266;gi|1032022766;gi|94400893;gi|571532274
23.386	22.766	23.7258	23.851	23.3391	23.5476			2	2	2	0.7	0.7	0.7	372.27	0	4.482	72342000	4	0.378614	0.565178	-0.286618	-0.685913	gi|1032022888	gi|1032022888
27.5083	27.4787	27.2756	27.1581	27.2386	27.6398			15	15	15	23.6	23.6	23.6	130.99	0	151.51	1092400000	59	0.171772	0.85061	0.0753593	0.283342	gi|571534961;gi|328785653;gi|571534954;gi|571534951;gi|571534943;gi|571534940;gi|1032023069	gi|571534961;gi|328785653;gi|571534954;gi|571534951;gi|571534943;gi|571534940;gi|1032023069
25.2768	24.8586	25.7173	23.8148	23.9062	24.6493			4	4	4	12.4	12.4	12.4	54.556	0	37.016	187970000	10	1.48426	0.0579522	1.16078	2.51064	gi|1032023087;gi|571536016;gi|571536013;gi|571536010;gi|571536006;gi|571536003;gi|328791460;gi|571535995	gi|1032023087;gi|571536016;gi|571536013;gi|571536010;gi|571536006;gi|571536003;gi|328791460;gi|571535995
22.289	22.5233	21.8331	22.5881	22.5437	23.0329			1	1	1	1.3	1.3	1.3	98.55	0	4.7846	36468000	6	0.924952	0.2387	-0.506456	-1.42325	gi|1032023139	gi|1032023139
24.8507	24.6341	25.0283	24.8047	24.5452	24.7486			2	2	2	3.4	3.4	3.4	78.753	0	4.6396	178210000	7	0.425954	0.64401	0.138227	0.57936	gi|1032023146;gi|571534116;gi|1032023143;gi|1032023141	gi|1032023146;gi|571534116;gi|1032023143;gi|1032023141
23.3162	23.4143	NaN	23.5445	24.1417	23.5571			3	3	3	6.3	6.3	6.3	80.687	0	7.3894	65796000	2	0.632079	0.372099	-0.382539	-1.07167	gi|1032023241;gi|1032023239;gi|1032023237	gi|1032023241;gi|1032023239;gi|1032023237
24.5034	23.8258	23.7767	24.1606	24.1917	23.7168			8	8	8	3.3	3.3	3.3	353.62	0	14.691	105560000	15	0.0144607	0.989219	0.0122401	0.0321932	gi|1032023263	gi|1032023263
25.9971	25.888	25.7722	25.8379	25.7546	25.8429			9	9	9	16.7	16.7	16.7	76.536	0	23.664	373800000	18	0.448725	0.746564	0.0739956	0.432853	gi|571532941;gi|571532938;gi|1032023278;gi|1032023276;gi|1032023273;gi|571532931;gi|1032023270;gi|571532928;gi|571532925;gi|571532945;gi|571532935	gi|571532941;gi|571532938;gi|1032023278;gi|1032023276;gi|1032023273;gi|571532931;gi|1032023270;gi|571532928;gi|571532925;gi|571532945;gi|571532935
22.555	22.4873	22.1086	22.095	22.5378	22.9437			1	1	1	0.8	0.8	0.8	177.49	0.00037467	3.0455	35702000	6	0.193119	0.795488	-0.14186	-0.371642	gi|1032023313	gi|1032023313
29.0218	29.2291	29.0902	29.2538	29.068	29.1225			46	46	46	24.4	24.4	24.4	371.14	0	302.96	3676400000	129	0.156693	0.904394	-0.0343997	-0.188791	gi|1032023376	gi|1032023376
25.9125	23.169	23.6985	23.2666	23.7705	23.2736			4	4	4	3	3	3	247.47	0	10.657	128510000	7	0.407771	0.458322	0.823128	0.860399	gi|1032023387;gi|1032023385;gi|1032023383;gi|1032023381;gi|1032023379	gi|1032023387;gi|1032023385;gi|1032023383;gi|1032023381;gi|1032023379
24.2332	24.6508	24.1444	24.4049	24.1225	24.7058			4	4	4	16.4	16.4	16.4	30.951	0	19.892	134850000	9	0.107286	0.898476	-0.0682481	-0.207038	gi|328782154;gi|1032023422	gi|328782154;gi|1032023422
23.2067	23.3711	22.5252	23.6747	23.8821	24.0885			2	2	2	8.6	8.6	8.6	45.538	0	8.0348	74671000	10	1.38639	0.0859149	-0.847471	-2.20015	gi|1032023448;gi|1032023446	gi|1032023448;gi|1032023446
27.985	28.4112	28.5192	27.8426	27.6192	27.4651			9	9	9	39.2	39.2	39.2	25.558	0	86.201	1700100000	43	1.55368	0.0806347	0.662811	2.23575	gi|1032023472;gi|1032023470;gi|571531597	gi|1032023472;gi|1032023470
25.384	25.7606	25.2858	25.45	25.5746	25.3028			7	7	7	23.1	23.1	23.1	57.952	0	19.912	288480000	19	0.0731291	0.940144	0.0343329	0.12972	gi|571535948;gi|571535945;gi|571535941;gi|1032023600;gi|1032023596	gi|571535948;gi|571535945;gi|571535941;gi|1032023600;gi|1032023596
23.7044	23.8271	23.5739	23.9778	24.0403	24.1674			3	3	3	3.2	3.2	3.2	153.96	0	6.938	95063000	8	1.7616	0.136675	-0.360038	-1.87566	gi|571534795;gi|571534792;gi|1032023629	gi|571534795;gi|571534792;gi|1032023629
25.6103	24.6398	24.6252	24.4359	24.9752	25.0336			5	5	5	6	6	6	127.25	0	19.799	199560000	13	0.140821	0.84127	0.143527	0.300628	gi|571536703;gi|1032023709	gi|571536703;gi|1032023709
27.4826	27.654	27.3899	27.9221	27.8987	27.9757			12	12	12	44.8	44.8	44.8	41.396	0	55.341	1425500000	49	2.20056	0.0711639	-0.423302	-2.34329	gi|1032023764;gi|1032023762;gi|1032023758;gi|1032023756;gi|571532725;gi|328779207;gi|571532734	gi|1032023764;gi|1032023762;gi|1032023758;gi|1032023756;gi|571532725;gi|328779207;gi|571532734
25.9452	26.1908	26.7761	26.211	26.3173	26.4476			10	10	10	29.5	29.5	29.5	46.01	0	70.846	532040000	17	0.027907	0.98015	-0.0212536	-0.0597426	gi|1032023783	gi|1032023783
26.4757	26.4257	26.8816	26.6239	26.5878	26.4499			15	15	15	17.1	17.1	17.1	136.1	0	55.994	635630000	34	0.0939043	0.922773	0.0404396	0.159353	gi|1032023810;gi|1032023808;gi|571534849;gi|1032023806;gi|571534840;gi|1032023803;gi|1032023801;gi|1032023799;gi|1032023797;gi|1032023795	gi|1032023810;gi|1032023808;gi|571534849;gi|1032023806;gi|571534840;gi|1032023803;gi|1032023801;gi|1032023799;gi|1032023797;gi|1032023795
27.4839	27.5505	27.6222	27.4282	27.4351	27.6058			11	11	11	30.1	30.1	30.1	61.998	0	163.54	1204200000	38	0.371333	0.801152	0.0625121	0.366663	gi|1032023839;gi|571534152;gi|571534161	gi|1032023839;gi|571534152;gi|571534161
30.6647	30.4082	30.6081	30.4395	30.4811	30.4494			20	20	20	54.5	54.5	54.5	39.135	0	323.31	9431100000	141	0.587421	0.643468	0.103688	0.579913	gi|1032023842	gi|1032023842
26.1314	25.895	25.7007	26.0693	25.641	25.7466			4	4	4	11	11	11	58.483	0	58.36	381460000	26	0.192661	0.829996	0.0900332	0.322509	gi|571533610;gi|1032023891	gi|571533610;gi|1032023891
29.5182	29.504	29.4015	29.5753	29.4748	29.5599			17	17	17	56.1	56.1	56.1	42.477	0	257.36	4753000000	113	0.572727	0.75857	-0.0621052	-0.418923	gi|1032023939	gi|1032023939
26.2161	26.1784	26.6036	25.9613	25.6426	26.3311			4	4	4	7	7	7	82.601	0	49.404	478040000	23	0.667004	0.364807	0.354362	1.03945	gi|1032023985;gi|1032023983;gi|1032023981;gi|1032023979;gi|1032023975;gi|1032023973;gi|1032023971;gi|1032023969;gi|1032023967;gi|571533511;gi|571533507;gi|1032023977	gi|1032023985;gi|1032023983;gi|1032023981;gi|1032023979;gi|1032023975;gi|1032023973;gi|1032023971;gi|1032023969;gi|1032023967;gi|571533511;gi|571533507;gi|1032023977
26.1229	25.8256	26.0044	25.742	25.4193	26.0042			9	9	9	15.6	15.6	15.6	84.87	0	106.59	387870000	30	0.621264	0.43615	0.262444	0.905208	gi|571533072;gi|571533068;gi|1032024051;gi|1032024049;gi|1032024047;gi|1032024045;gi|1032024055;gi|1032024059;gi|1032024057	gi|571533072;gi|571533068;gi|1032024051;gi|1032024049;gi|1032024047;gi|1032024045;gi|1032024055;gi|1032024059;gi|1032024057
25.2619	25.3245	24.876	25.2306	25.4504	25.2049			8	8	8	15.8	15.8	15.8	104.77	0	74.454	241430000	30	0.367854	0.671555	-0.141144	-0.541937	gi|1032024076;gi|328792063	gi|1032024076;gi|328792063
28.1341	28.3521	28.2732	28.5262	28.5677	28.4978			17	17	17	25.3	25.3	25.3	90.948	0	90.575	2169400000	54	1.84526	0.176646	-0.277412	-1.6624	gi|1032024131	gi|1032024131
22.633	21.9648	NaN	21.8936	NaN	NaN			1	1	1	0.9	0.9	0.9	233.85	0.0075446	1.855	15095000	1	0	0.985305	0.40534	0	gi|1032024162;gi|1032024160;gi|571535962;gi|1032024158	gi|1032024162;gi|1032024160;gi|571535962;gi|1032024158
27.8669	27.8106	28.0367	28.1923	28.1528	28.1791			9	9	9	54.8	54.8	54.8	22.522	0	70.789	1732600000	57	1.76215	0.193441	-0.270046	-1.59844	gi|571533438;gi|571533434;gi|1032024195	gi|571533438;gi|571533434;gi|1032024195
23.447	23.3051	23.6593	NaN	NaN	NaN			2	2	2	7.1	7.1	7.1	52.389	0	9.008	36075000	4	0	0.984942	NaN	0	gi|571536472;gi|1032024240	gi|571536472;gi|1032024240
21.4511	21.6828	NaN	20.5787	20.8645	21.1626			1	1	1	7.5	7.5	7.5	18.636	0.0081911	1.8126	12155000	2	1.23303	0.130094	0.698352	2.08999	gi|1032024283;gi|1032024281;gi|571536505;gi|571536502;gi|328791872;gi|1032024276	gi|1032024283;gi|1032024281;gi|571536505;gi|571536502;gi|328791872;gi|1032024276
28.5279	28.4881	28.6263	28.7122	28.6252	28.4449			22	22	22	42.6	42.6	42.6	80.52	0	222.92	2543900000	85	0.202798	0.874664	-0.0466595	-0.247189	gi|571537192;gi|571537188;gi|1032024346;gi|1031996781	gi|571537192;gi|571537188;gi|1032024346
28.1827	28.1843	28.3559	27.8431	28.1963	27.9668			6	6	6	41.4	41.4	41.4	21.794	0	125.14	1822300000	31	0.944284	0.340366	0.23894	1.09418	gi|571537200;gi|1032024349	gi|571537200;gi|1032024349
NaN	24.4094	23.2829	23.9826	24.1739	24.5735			3	3	3	2.7	2.7	2.7	190.41	0	6.7708	109560000	5	0.332164	0.577633	-0.397186	-0.689361	gi|1032024354	gi|1032024354
26.7529	26.4278	26.4754	27.0247	26.8132	26.8895			9	9	9	35.3	35.3	35.3	32.155	0	67.377	694760000	29	1.40175	0.184736	-0.35714	-1.63262	gi|1032024359	gi|1032024359
26.5164	26.2937	26.3275	26.7332	26.4918	26.6344			6	6	6	16.2	16.2	16.2	55.464	0	42.63	590820000	22	1.14827	0.290914	-0.240638	-1.21196	gi|1032024368;gi|1032024370	gi|1032024368;gi|1032024370
20.7148	21.382	21.6111	23.1917	22.9715	22.9954	+	ITB-N-AL_RJB-N-AL	2	2	2	2.7	2.7	2.7	157.59	0	4.7549	34662000	7	2.54947	0.00213333	-1.81691	-4.81003	gi|1032024469;gi|1032024467;gi|1032024465	gi|1032024469;gi|1032024467;gi|1032024465
23.9666	23.7787	25.382	24.027	NaN	23.8503			1	1	1	2.9	2.9	2.9	49.531	0	7.5147	111180000	2	0.257096	0.656462	0.437092	0.577693	gi|1032024481	gi|1032024481
29.7044	29.8565	29.8648	30.0235	29.7566	29.9073			19	19	19	68.8	68.8	68.8	37.972	0	299.2	6036500000	137	0.395472	0.735249	-0.087232	-0.451511	gi|1032024484	gi|1032024484
24.6504	25.0919	24.4809	24.5249	25.0837	24.7783			1	1	1	3.1	3.1	3.1	67.78	0.00038595	3.4738	177250000	4	0.0790169	0.922925	-0.0545603	-0.158861	gi|1032024486	gi|1032024486
24.148	24.371	24.6958	24.8266	24.3177	24.9504			4	4	4	17.5	17.5	17.5	25.681	0	14.756	155590000	7	0.51327	0.466562	-0.293303	-0.836717	gi|1032024518	gi|1032024518
28.4309	28.4503	28.3391	28.3351	28.3315	28.0193			8	8	8	61.2	61.2	61.2	23.426	0	107.22	2075700000	52	0.742008	0.460967	0.178143	0.84769	gi|1032024542	gi|1032024542
27.7281	27.5831	27.9466	28.0806	27.9321	27.9424			8	8	4	26.4	26.4	11.5	44.655	0	107.32	1525800000	36	0.93677	0.348524	-0.232419	-1.07594	gi|1032024601	gi|1032024601
23.85	23.7029	23.9666	24.2578	24.5148	24.1677			3	3	3	10.2	10.2	10.2	45.013	0	8.01	111430000	5	1.67069	0.105981	-0.473609	-2.06849	gi|1032024719	gi|1032024719
27.6744	27.5448	27.4809	27.6555	27.8226	27.9239			10	10	10	34.9	34.9	34.9	36.991	0	80.066	1362600000	41	1.13692	0.299198	-0.233977	-1.189	gi|1032024803	gi|1032024803
34.1744	34.3126	34.331	33.56	33.627	33.5723	+	ITB-N-AL_RJB-N-AL	316	316	316	54.3	54.3	54.3	726.72	0	323.31	105400000000	1617	3.66977	0.0130612	0.686254	4.46888	gi|1032024908	gi|1032024908
24.3905	25.257	25.0375	23.4016	24.204	24.2616			3	3	3	12.7	12.7	12.7	32.804	0	10.946	154160000	7	1.16125	0.1247	0.939308	1.95541	gi|1032024916	gi|1032024916
22.5083	NaN	21.8614	NaN	NaN	23.4333			3	3	3	4.9	4.9	4.9	86.016	0.00037566	3.1194	30556000	1	0	0.984579	-1.24838	0	gi|571538417;gi|1032024986;gi|1032024984	gi|571538417;gi|1032024986;gi|1032024984
27.4168	27.4543	27.4702	27.6522	27.7842	27.9075			15	15	15	38.7	38.7	38.7	82.308	0	115.62	1276100000	59	1.94316	0.130646	-0.33419	-1.90539	gi|571538715;gi|1032025091	gi|571538715;gi|1032025091
26.3534	26.7938	26.2655	26.2755	26.2415	25.8387			7	7	7	22.3	22.3	22.3	53.456	0	27.959	523220000	24	0.75164	0.329751	0.35236	1.11731	gi|571539578;gi|1032025127;gi|571539570;gi|571539567;gi|571539557;gi|571539554;gi|571539551;gi|571539527;gi|571539517;gi|571539513;gi|571539510;gi|571539581;gi|571539574;gi|571539564;gi|571539560	gi|571539578;gi|1032025127;gi|571539570;gi|571539567;gi|571539557;gi|571539554;gi|571539551;gi|571539527;gi|571539517;gi|571539513;gi|571539510;gi|571539581;gi|571539574;gi|571539564;gi|571539560
30.0049	29.8264	29.8279	30.2379	30.0482	30.0074			21	21	21	54.3	54.3	54.3	57.984	0	206.44	6610000000	115	1.07467	0.338396	-0.211412	-1.09841	gi|1032025185	gi|1032025185
24.6136	25.1991	24.433	NaN	24.7341	25.0444			8	7	7	14.4	13.4	13.4	95.917	0	12.507	166790000	14	0.161064	0.828708	-0.140642	-0.334764	gi|1032025239;gi|571539828;gi|1032025236	gi|1032025239;gi|571539828;gi|1032025236
28.7076	28.8502	28.7117	28.4614	28.5398	28.561			10	10	10	49.5	49.5	49.5	20.892	0	110.18	2621500000	48	1.87251	0.21575	0.235792	1.51348	gi|571537886;gi|328777746;gi|1032025359;gi|1032025357;gi|1032025355	gi|571537886;gi|328777746;gi|1032025359;gi|1032025357;gi|1032025355
23.6921	24.0054	23.2945	23.9788	23.7006	23.5244			5	5	5	2.7	2.7	2.7	269.53	0	12.187	87082000	12	0.103962	0.899394	-0.0706158	-0.20495	gi|571539950;gi|571539946;gi|1032025438;gi|1032025436	gi|571539950;gi|571539946;gi|1032025438;gi|1032025436
24.8986	23.5122	NaN	22.9546	NaN	NaN			1	1	1	3.7	3.7	3.7	63.303	0	5.7288	52864000	4	0	0.984217	1.25083	0	gi|328785835;gi|1032025444	gi|328785835;gi|1032025444
27.256	27.3639	27.3038	27.5461	27.8592	27.4673			15	15	15	17.6	17.6	17.6	151.33	0	117.22	1191300000	55	1.20195	0.238346	-0.316278	-1.41402	gi|1032025459	gi|1032025459
24.8508	24.3363	24.8797	25.2043	24.5728	25.3328			10	10	10	12.8	12.8	12.8	147.5	0	25.717	189780000	20	0.519849	0.451156	-0.34775	-0.883055	gi|571541111;gi|328790123;gi|1032025544;gi|1032025541	gi|571541111;gi|328790123;gi|1032025544;gi|1032025541
26.1651	26.6406	26.2236	26.5875	26.64	26.5005			14	14	14	20.1	20.1	20.1	121.79	0	60.321	573670000	32	0.682577	0.431513	-0.232869	-0.912794	gi|571538025;gi|1032025606	gi|571538025;gi|1032025606
25.9078	26.0038	26.0713	26.134	26.1186	26.5195			5	5	5	9.8	9.8	9.8	63.773	0	18.395	454410000	11	0.878349	0.338621	-0.26304	-1.0985	gi|1032025623	gi|1032025623
25.3562	25.1332	25.2058	25.5573	25.668	25.8115			9	9	9	7.3	7.3	7.3	200.41	0	21.234	283280000	25	1.97719	0.0783371	-0.447215	-2.25162	gi|1032025627;gi|571539639;gi|571579004	gi|1032025627;gi|571539639
25.414	25.3568	25.39	25.523	25.5033	25.9373			10	10	10	17.4	17.4	17.4	80.968	0	39.682	296040000	24	0.874475	0.338597	-0.267588	-1.10369	gi|1032025638	gi|1032025638
23.4136	24.0894	23.9066	23.8374	23.9296	24.3193			3	3	3	4.4	4.4	4.4	99.295	0	6.511	99169000	6	0.378747	0.593958	-0.225569	-0.644328	gi|1032025674	gi|1032025674
24.8982	24.9892	24.7108	25.2588	25.2908	24.9389			5	5	5	4.8	4.8	4.8	151.49	0	40.578	211220000	16	1.00098	0.28294	-0.296755	-1.24129	gi|1032025677	gi|1032025677
NaN	NaN	NaN	NaN	21.0697	22.7735			2	2	2	0.8	0.8	0.8	361.41	0	4.2714	8682800	5	0	0.983854	NaN	0	gi|1032025710	gi|1032025710
28.7177	29.3657	29.2041	28.7389	28.6073	28.8565			10	10	10	27.5	27.5	27.5	47.24	0	52.539	3207400000	35	0.805441	0.304195	0.361591	1.17552	gi|571541208;gi|1032025746;gi|328790143;gi|571541212	gi|571541208;gi|1032025746;gi|328790143;gi|571541212
29.4594	29.5105	29.5379	29.3067	29.1935	29.1777			17	17	17	54.3	54.3	54.3	46.607	0	201.96	4291700000	101	2.39114	0.135654	0.276642	1.88599	gi|1032025758;gi|66512822;gi|110758110;gi|571538998;gi|1032025760;gi|571538991;gi|571538987	gi|1032025758;gi|66512822;gi|110758110;gi|571538998;gi|1032025760;gi|571538991;gi|571538987
27.6884	27.489	26.8572	27.4839	28.0288	28.057			4	4	4	6.4	6.4	6.4	102.59	0	18.517	2932700000	24	0.752815	0.282587	-0.511725	-1.24106	gi|1032025768;gi|571540521	gi|1032025768;gi|571540521
27.0317	27.1357	27.0145	26.6381	26.5346	26.5731	+	ITB-N-AL_RJB-N-AL	12	12	12	22	22	22	90.362	0	39.318	758080000	40	3.23098	0.0318621	0.478677	3.22515	gi|571538163;gi|1032025789	gi|571538163;gi|1032025789
26.5108	26.2632	26.6543	26.471	26.6794	26.5322			8	8	8	25.2	25.2	25.2	49.21	0	32.361	593910000	39	0.259829	0.799901	-0.0847301	-0.368581	gi|1032025849	gi|1032025849
22.9283	23.8312	23.2842	NaN	22.6545	22.7987			4	4	4	9.7	9.7	9.7	61.884	0	13.149	48407000	4	0.774719	0.261599	0.621289	1.40166	gi|1032025919	gi|1032025919
NaN	NaN	NaN	NaN	22.9935	22.8701			1	1	1	5.7	5.7	5.7	27.645	0.00038095	3.3116	15478000	2	0	0.983492	NaN	0	gi|1032026013;gi|1032026011;gi|1032026009;gi|1032026007;gi|1032026005;gi|1032026003;gi|1032026001	gi|1032026013;gi|1032026011;gi|1032026009;gi|1032026007;gi|1032026005;gi|1032026003;gi|1032026001
28.0602	28.3838	28.6856	28.5774	28.8503	28.8457			9	9	9	38	38	38	29.065	0	154.6	2556200000	46	0.879593	0.277754	-0.381266	-1.26302	gi|571540217;gi|571540213;gi|1032026041;gi|1032026039;gi|1032026037	gi|571540217;gi|571540213;gi|1032026041;gi|1032026039;gi|1032026037
22.6416	22.5573	21.2293	21.7414	20.5068	21.3589			1	1	1	1.5	1.5	1.5	134.09	0.00073394	2.7022	27324000	4	0.736883	0.246692	0.940357	1.37263	gi|571540085;gi|571540081;gi|1032026075;gi|328789068;gi|571540071	gi|571540085;gi|571540081;gi|1032026075;gi|328789068;gi|571540071
25.3757	25.501	25.3081	24.8537	23.6287	22.471			5	5	5	9.7	9.7	9.7	74.096	0	12.151	188690000	11	1.18765	0.0849537	1.74379	2.20666	gi|1032026086	gi|1032026086
25.6271	25.3513	25.7056	25.3421	25.888	25.3291			6	6	6	9.7	9.7	9.7	121.37	0	52.076	309400000	19	0.068081	0.937848	0.0415738	0.132733	gi|1032026144	gi|1032026144
30.1004	30.0296	30.1057	30.2193	30.2047	30.1548			21	21	21	49.2	49.2	49.2	63.476	0	323.31	7265900000	150	1.66162	0.452366	-0.11436	-0.870698	gi|1032026179	gi|1032026179
29.5389	29.6296	29.6319	29.4956	29.4128	29.4548			27	27	27	33.9	33.9	33.9	111.93	0	323.31	4787900000	127	1.70147	0.36123	0.145757	1.04988	gi|1032026190;gi|1032026188;gi|1032026192	gi|1032026190;gi|1032026188;gi|1032026192
27.1026	27.1753	27.1075	27.1921	27.2219	27.341			9	9	9	35.6	35.6	35.6	47.832	0	84.999	1010100000	42	1.13139	0.475428	-0.123191	-0.814716	gi|1032026194	gi|1032026194
26.4257	26.4592	26.2382	26.7424	26.5832	26.7601			4	4	4	19	19	19	28.327	0	57.586	603330000	21	1.64706	0.167568	-0.320868	-1.69896	gi|328782357;gi|1032026208	gi|328782357;gi|1032026208
23.5226	23.4516	24.1899	24.0534	23.9203	23.9798			1	1	1	4.1	4.1	4.1	34.132	0.0065653	1.9224	96055000	2	0.479602	0.501601	-0.263116	-0.777823	gi|571538329;gi|328778961;gi|1032026242	gi|571538329;gi|328778961;gi|1032026242
27.1258	27.2196	27.0443	26.8532	26.8192	26.9721			6	6	6	10.6	10.6	10.6	74.911	0	48.291	837310000	25	1.64967	0.224827	0.248381	1.47269	gi|1032026271;gi|571538052;gi|1032026268;gi|571538046;gi|1032026265	gi|1032026271;gi|571538052;gi|1032026268;gi|571538046;gi|1032026265
26.7265	26.5553	26.9306	27.2138	26.4387	26.309			3	3	3	33.8	33.8	33.8	25.736	0	29.706	693620000	21	0.0990992	0.898352	0.0836169	0.207699	gi|571540698;gi|1032026299	gi|571540698;gi|1032026299
25.3722	25.6626	25.562	25.9615	25.9448	25.6569			5	5	5	21.4	21.4	21.4	33.328	0	13.271	338070000	18	1.16105	0.240468	-0.322126	-1.39773	gi|328784410;gi|1032026344	gi|328784410;gi|1032026344
26.134	25.8504	25.3096	25.8874	25.7533	26.5783			5	5	5	10.8	10.8	10.8	72.712	0	13.167	403140000	12	0.366195	0.568368	-0.308336	-0.682377	gi|1032026423;gi|1032026421;gi|1032026417;gi|1032026415;gi|1032026413;gi|1032026411;gi|1032026419;gi|1032026409;gi|1032026407;gi|1032026405;gi|58585078;gi|1032026427;gi|1032026425	gi|1032026423;gi|1032026421;gi|1032026417;gi|1032026415;gi|1032026413;gi|1032026411;gi|1032026419;gi|1032026409;gi|1032026407;gi|1032026405
26.2729	25.7941	25.5797	26.0409	25.6499	26.2878			13	13	13	5	5	5	457.92	0	37.34	410410000	33	0.148998	0.842788	-0.110619	-0.293785	gi|1032026440	gi|1032026440
27.512	27.4945	27.4006	27.2009	27.4604	27.0433			5	5	5	40.2	40.2	40.2	28.246	0	71.77	1060900000	31	0.861511	0.366702	0.234189	1.03438	gi|1032026454	gi|1032026454
23.7302	23.6614	23.6085	22.7507	22.5843	22.0896	+	ITB-N-AL_RJB-N-AL	1	1	1	2.4	2.4	2.4	47.638	0.0039104	2.2022	59947000	3	2.38722	0.0207647	1.1919	3.95154	gi|1032026470	gi|1032026470
27.5324	27.6183	27.5265	27.862	27.9696	27.7928			14	14	14	34.6	34.6	34.6	72.228	0	142.94	1371900000	83	2.22089	0.120341	-0.315753	-1.98122	gi|1032026478	gi|1032026478
24.6165	24.4269	24.205	23.6674	24.2753	24.589			2	2	2	4.3	4.3	4.3	84.023	0.0056121	2.0592	127830000	3	0.333347	0.624236	0.238909	0.604073	gi|1032026502	gi|1032026502
24.1648	24.0672	24.0107	24.2877	23.9094	23.971			3	3	3	15.6	15.6	15.6	25.214	0	6.483	113410000	7	0.0691959	0.949007	0.0248547	0.1102	gi|1032026506	gi|1032026506
25.812	25.3228	25.4183	25.5134	25.6755	25.2194			4	4	4	7.2	7.2	7.2	104.29	0	22.516	290200000	15	0.085235	0.922337	0.0482305	0.160458	gi|1032026514	gi|1032026514
28.4377	28.5256	28.4092	28.4914	28.682	28.5469			22	22	1	22.4	22.4	0.7	147.94	0	100.26	2647800000	66	0.805665	0.557447	-0.115941	-0.69614	gi|571542618;gi|571542614;gi|571542611;gi|571542608;gi|571542604;gi|571542600;gi|571542597;gi|571542593;gi|571542589;gi|571542585;gi|571542581;gi|571542577;gi|571542574;gi|1032026539;gi|1032026537;gi|1032026534;gi|571542638;gi|571542631	gi|571542618;gi|571542614;gi|571542611;gi|571542608;gi|571542604;gi|571542600;gi|571542597;gi|571542593;gi|571542589;gi|571542585;gi|571542581;gi|571542577;gi|571542574;gi|1032026539;gi|1032026537;gi|1032026534;gi|571542638;gi|571542631
27.7712	27.6574	27.7994	28.1992	28.0481	28.0547			11	11	11	27.5	27.5	27.5	68.735	0	103.71	1675400000	68	2.25957	0.0918095	-0.357976	-2.16084	gi|571542441;gi|571542435;gi|1032026563;gi|571542432;gi|571542426	gi|571542441;gi|571542435;gi|1032026563;gi|571542432;gi|571542426
25.8429	26.1772	25.4352	26.1045	26.6451	26.3067			5	5	5	16.5	16.5	16.5	48.37	0	39.676	453210000	12	0.937148	0.227294	-0.533644	-1.45696	gi|328780929;gi|1032026671	gi|328780929;gi|1032026671
33.4366	33.5376	33.628	34.296	34.3268	34.2673	+	ITB-N-AL_RJB-N-AL	172	172	172	58.1	58.1	58.1	376.63	0	323.31	106100000000	1343	3.71758	0.00218182	-0.762599	-4.83041	gi|1032026673	gi|1032026673
25.5226	25.2679	25.2678	25.8837	25.3811	25.9803			4	4	4	18.3	18.3	18.3	37.987	0	8.9655	328980000	5	0.903895	0.266913	-0.395628	-1.30047	gi|1032026812	gi|1032026812
22.983	22.7311	NaN	23.4616	23.0362	23.3265			5	4	4	7.2	6.3	6.3	100.01	0	6.997	46193000	3	0.950934	0.246694	-0.41768	-1.45395	gi|571544151;gi|571544147;gi|1032026846	gi|571544151;gi|571544147;gi|1032026846
27.9412	27.9633	27.9514	27.8188	27.6235	27.7748			11	11	11	51.6	51.6	51.6	32.005	0	145.89	1495200000	46	1.63519	0.260844	0.212947	1.33526	gi|571544168;gi|571544161;gi|1032026854;gi|328783793;gi|1032026851;gi|571544155	gi|571544168;gi|571544161;gi|1032026854;gi|328783793;gi|1032026851;gi|571544155
25.3236	24.2891	23.951	24.4921	24.6583	25.0497			3	3	3	16.5	16.5	16.5	27.723	0	10.346	168830000	6	0.181594	0.783364	-0.212133	-0.389412	gi|1032026891	gi|1032026891
28.5932	28.7782	28.7015	28.0652	28.1296	28.2217	+	ITB-N-AL_RJB-N-AL	39	39	39	23.8	23.8	23.8	223.34	0	301.22	2283600000	84	2.84782	0.0318584	0.55212	3.24214	gi|571546941;gi|571546923;gi|571546919;gi|571546915;gi|571546911;gi|571546907;gi|571546904;gi|571546900;gi|1032026917;gi|1032026915;gi|1032026911;gi|1032026909;gi|1032026907;gi|1032026902;gi|1032026943;gi|571546934;gi|571546930;gi|571546927;gi|1032026932;gi|1032026930;gi|1032026928;gi|1032026925;gi|1032026922;gi|1032026919;gi|1032026913;gi|1032026940;gi|1032026938;gi|1032026936;gi|1032026934	gi|571546941;gi|571546923;gi|571546919;gi|571546915;gi|571546911;gi|571546907;gi|571546904;gi|571546900;gi|1032026917;gi|1032026915;gi|1032026911;gi|1032026909;gi|1032026907;gi|1032026902;gi|1032026943;gi|571546934;gi|571546930;gi|571546927;gi|1032026932;gi|1032026930;gi|1032026928;gi|1032026925;gi|1032026922;gi|1032026919;gi|1032026913;gi|1032026940;gi|1032026938;gi|1032026936;gi|1032026934
24.6657	24.5089	24.2059	25.1079	24.4179	25.2515			8	8	8	6.5	6.5	6.5	222.78	0	19.708	174400000	12	0.734466	0.298365	-0.46558	-1.19217	gi|571544953;gi|110777198;gi|1032027014;gi|1032027012;gi|1032027010;gi|1032027008;gi|1032027018	gi|571544953;gi|110777198;gi|1032027014;gi|1032027012;gi|1032027010;gi|1032027008;gi|1032027018
28.933	28.8691	29.1504	29.0072	28.9586	28.9529			26	26	26	30.7	30.7	30.7	109.14	0	114.06	3353200000	106	0.0442469	0.979998	0.0112559	0.0602408	gi|571544932;gi|571544927;gi|110758919;gi|1032027023	gi|571544932;gi|571544927;gi|110758919;gi|1032027023
26.8174	26.4305	26.2372	26.5382	26.8019	26.8589			8	8	8	24.5	24.5	24.5	62.197	0	130.46	695060000	31	0.531942	0.487519	-0.237969	-0.800975	gi|1032027118	gi|1032027118
24.2241	23.58	24.2523	23.8781	24.4218	23.629			3	3	3	13.2	13.2	13.2	34.014	0	11.348	109440000	7	0.0452808	0.954184	0.0425218	0.10102	gi|1032027124	gi|1032027124
25.5502	25.2589	25.4485	25.8358	25.7898	26.0196			6	6	6	22.1	22.1	22.1	54.826	0	71.922	327840000	20	1.85834	0.0864028	-0.46258	-2.19733	gi|571545015;gi|571545012;gi|571545009;gi|571545005;gi|571545002;gi|1032027162	gi|571545015;gi|571545012;gi|571545009;gi|571545005;gi|571545002;gi|1032027162
21.8428	21.7227	21.9576	22.1239	22.0639	22.0175			1	1	1	3.8	3.8	3.8	54.936	0.00038226	3.3552	25180000	1	1.42165	0.267973	-0.227411	-1.30351	gi|1032027171	gi|1032027171
29.0534	29.0738	28.9225	28.8069	28.7912	28.6495			22	22	22	37.2	37.2	37.2	80.365	0	181.51	3132700000	124	1.74729	0.197433	0.267326	1.58218	gi|571544992;gi|1032027174;gi|571544995	gi|571544992;gi|1032027174;gi|571544995
27.0037	26.7436	26.7859	27.2596	26.8192	26.9842			5	5	5	10.6	10.6	10.6	82.132	0	42.635	800880000	24	0.510319	0.554177	-0.176637	-0.701955	gi|1032027226	gi|1032027226
23.0829	22.5515	23.147	23.4761	23.425	23.8131			3	3	3	4.3	4.3	4.3	133.47	0	17.105	63319000	7	1.34155	0.120171	-0.644257	-1.9847	gi|1032027246;gi|571543623;gi|1032027239;gi|571543619;gi|1032027236;gi|1032027232;gi|1032027230;gi|1032027244;gi|1032027242;gi|1032027234	gi|1032027246;gi|571543623;gi|1032027239;gi|571543619;gi|1032027236;gi|1032027232;gi|1032027230;gi|1032027244;gi|1032027242;gi|1032027234
22.1092	22.1084	21.7128	21.1047	NaN	21.1053	+	ITB-N-AL_RJB-N-AL	1	1	1	0.9	0.9	0.9	161.85	0.00037523	3.1005	17523000	3	1.83993	0.0441988	0.871792	3.22382	gi|1032027259	gi|1032027259
25.1596	25.1881	24.2399	25.2644	26.0131	25.0774			4	4	4	16.1	16.1	16.1	43.367	0	27.359	245540000	13	0.62726	0.327717	-0.589066	-1.12692	gi|1032027291;gi|1032027289;gi|571544863;gi|328784858;gi|571544866	gi|1032027291;gi|1032027289;gi|571544863;gi|328784858;gi|571544866
23.1363	23.3015	23.59	23.7413	23.1381	23.4536			3	3	3	4	4	4	99.966	0	17.271	68788000	10	0.176387	0.832785	-0.101756	-0.319085	gi|1032027336	gi|1032027336
24.9575	23.9196	25.2448	23.6541	23.5543	NaN			1	1	1	0.8	0.8	0.8	101.28	0.0094149	1.6784	119340000	3	0.904933	0.179928	1.10309	1.77652	gi|66513632;gi|1032027346;gi|1032027343	gi|66513632;gi|1032027346;gi|1032027343
27.7699	27.8031	27.7772	27.6623	27.8738	27.8721			18	18	18	37.7	37.7	37.7	77.42	0	144.84	1440800000	72	0.0974565	0.948896	-0.0193049	-0.112933	gi|1032027374;gi|1032027372;gi|571546441	gi|1032027374;gi|1032027372;gi|571546441
22.6616	NaN	22.7377	22.6419	22.8355	23.2558			2	2	2	2.5	2.5	2.5	99	0.00039448	3.9698	41944000	2	0.360811	0.616821	-0.211437	-0.629938	gi|1032027401;gi|1032027399;gi|571545706;gi|571545700;gi|571545698;gi|328787411;gi|1032027393	gi|1032027401;gi|1032027399;gi|571545706;gi|571545700;gi|571545698;gi|328787411;gi|1032027393
30.6588	30.5269	30.535	30.6817	30.642	30.771			8	8	7	51.4	51.4	47.7	25.141	0	176.31	10915000000	86	1.02247	0.494834	-0.124665	-0.792839	gi|571545690;gi|571545688;gi|1032027410;gi|1032027408;gi|1032027406;gi|66514595	gi|571545690;gi|571545688;gi|1032027410;gi|1032027408;gi|1032027406;gi|66514595
26.0047	25.8296	26.254	25.7099	25.552	25.6165			11	11	11	3.3	3.3	3.3	566.77	0	35.631	378650000	35	1.4279	0.16196	0.403294	1.74274	gi|1032027441	gi|1032027441
28.6261	28.4622	28.3999	28.5259	28.4973	28.467			19	19	19	41.6	41.6	41.6	76.742	0	224.06	2337700000	96	0.0031737	1	-0.000675201	-0.00398234	gi|1032027464;gi|1032027462;gi|1032027460;gi|1032027458;gi|571544793;gi|1032027455;gi|571544790;gi|1032027452	gi|1032027464;gi|1032027462;gi|1032027460;gi|1032027458;gi|571544793;gi|1032027455;gi|571544790;gi|1032027452
27.2531	26.9102	27.2668	27.2919	27.0468	27.2562			30	30	30	8.7	8.7	8.7	511.51	0	96.167	934790000	74	0.146399	0.882286	-0.0549208	-0.229339	gi|1032027653	gi|1032027653
25.0988	25.1943	25.2311	25.0225	24.9039	24.9943			2	2	2	11.8	11.8	11.8	28.279	0	7.5096	217580000	4	1.71101	0.264431	0.201131	1.31266	gi|66549806;gi|1032027662	gi|66549806;gi|1032027662
25.8798	25.9955	25.8999	26.3041	25.8026	26.0722			8	8	8	14.1	14.1	14.1	84.861	0	27.352	438510000	34	0.378718	0.672593	-0.134593	-0.540035	gi|1032027818;gi|571545540;gi|571545544;gi|1032027821	gi|1032027818;gi|571545540;gi|571545544;gi|1032027821
27.3703	27.0051	27.2015	26.5513	26.3883	26.2287	+	ITB-N-AL_RJB-N-AL	2	2	2	21.1	21.1	21.1	19.216	0	58.689	751410000	11	2.33094	0.0282718	0.80288	3.3351	gi|1032027849;gi|328788697;gi|1032027846;gi|1032027844;gi|1032027842	gi|1032027849;gi|328788697;gi|1032027846;gi|1032027844;gi|1032027842
21.8153	21.1135	21.1849	21.7501	21.5111	NaN			1	1	1	2.5	2.5	2.5	35.463	0.0072239	1.8836	15553000	4	0.344161	0.606115	-0.259365	-0.646205	gi|1032027857	gi|1032027857
25.8544	25.7064	26.1383	26.1827	25.3937	25.4368			3	3	3	22.3	22.3	22.3	25.577	0	70.897	368820000	33	0.329364	0.63324	0.228655	0.592761	gi|1032027862	gi|1032027862
26.9486	26.2738	26.2011	26.2391	26.7095	26.3945			12	12	12	15.9	15.9	15.9	131.44	0	59.51	578710000	23	0.0328742	0.97557	0.026811	0.0714419	gi|1032027865	gi|1032027865
29.4723	29.6436	29.4698	29.9434	29.6863	29.7581			17	17	17	47.6	47.6	47.6	58.254	0	323.31	5355500000	133	1.30764	0.249977	-0.267352	-1.36558	gi|66549818;gi|571546491;gi|1032027868	gi|66549818;gi|571546491;gi|1032027868
29.2145	29.265	28.9876	28.8895	28.8969	28.9591			49	49	49	37.5	37.5	37.5	228.18	0	323.31	3650700000	149	1.27985	0.273292	0.240532	1.27847	gi|1032027902;gi|1032027908;gi|1032027904;gi|571546720;gi|571546736;gi|571546728;gi|1032027910	gi|1032027902;gi|1032027908;gi|1032027904;gi|571546720;gi|571546736;gi|571546728;gi|1032027910
22.6467	22.8297	22.2734	23.4859	22.8766	NaN			1	1	1	1.9	1.9	1.9	126.96	0.00039936	4.2368	40449000	1	0.82539	0.245007	-0.598017	-1.45784	gi|1032027972;gi|1032027970	gi|1032027972;gi|1032027970
28.5778	28.4377	28.2796	28.7196	28.7138	28.8522			11	11	11	35.3	35.3	35.3	48.405	0	177.86	2505000000	60	1.56165	0.173678	-0.330182	-1.67355	gi|1032028003	gi|1032028003
23.9446	24.4412	23.59	24.1324	24.0353	24.2938			6	6	6	5.3	5.3	5.3	149.36	0	10.454	108090000	4	0.248328	0.735454	-0.161901	-0.452104	gi|1032028008	gi|1032028008
27.8109	27.6651	27.5393	27.3398	27.3622	27.5175			19	19	19	21.8	21.8	21.8	141.31	0	97.386	1213000000	58	1.29061	0.254977	0.265256	1.35093	gi|1032028012;gi|571541813;gi|571541810;gi|1032028014	gi|1032028012;gi|571541813;gi|571541810;gi|1032028014
22.4445	NaN	22.568	NaN	22.9705	NaN			1	1	1	7.5	7.5	7.5	23.586	0.00038241	3.3578	20812000	1	0	0.98313	-0.464224	0	gi|1032028047;gi|571542799;gi|328778537	gi|1032028047;gi|571542799;gi|328778537
24.4775	25.0279	25.0696	26.6702	26.1683	26.2813	+	ITB-N-AL_RJB-N-AL	5	5	5	15.2	15.2	15.2	44.186	0	41.737	359560000	11	2.46595	0.0182963	-1.51495	-4.40482	gi|1032028119;gi|1032028117;gi|1032028115;gi|1032028113;gi|1032028111	gi|1032028119;gi|1032028117;gi|1032028115;gi|1032028113;gi|1032028111
25.155	25.2528	25.1848	25.6594	25.4657	24.684			7	7	7	18.6	18.6	18.6	57.649	0	19.633	255100000	20	0.0853999	0.908935	-0.0721537	-0.180595	gi|328784729;gi|1032028154;gi|571545383	gi|328784729;gi|1032028154;gi|571545383
26.5218	26.5319	26.7787	26.5692	26.4074	26.6998			19	19	19	7.5	7.5	7.5	380.26	0	61.539	620070000	54	0.164282	0.878995	0.0520185	0.237322	gi|1032028189;gi|1032028187;gi|571542202;gi|571542198;gi|571542194	gi|1032028189;gi|1032028187;gi|571542202;gi|571542198;gi|571542194
27.1027	26.9401	27.1502	26.8684	26.6697	26.6783			8	8	8	29.2	29.2	29.2	41.283	0	85.975	789540000	29	1.63637	0.16735	0.325525	1.70569	gi|1032028192	gi|1032028192
28.5622	28.0412	28.2872	28.0615	28.257	28.0767			14	14	14	30.3	30.3	30.3	79.099	0	102.76	1921900000	77	0.433569	0.605868	0.165117	0.627701	gi|1032028202	gi|1032028202
27.6453	27.8421	27.7737	27.7018	27.6228	27.9489			11	11	11	43.1	43.1	43.1	37.467	0	183.47	1406900000	45	0.0120776	0.999326	-0.00416629	-0.0194779	gi|1032028210	gi|1032028210
28.8638	28.7653	28.8694	28.8932	28.8799	28.8285			16	16	2	49.4	49.4	6.3	39.8	0	241.8	2993100000	78	0.367152	0.874427	-0.0343749	-0.247054	gi|571541896;gi|1032028257;gi|571541903	gi|571541896;gi|1032028257;gi|571541903
27.3468	27.644	27.4087	26.6312	26.8237	26.8013	+	ITB-N-AL_RJB-N-AL	4	4	4	23.7	23.7	23.7	26.324	0	24.749	926590000	21	2.55194	0.0258723	0.71441	3.41761	gi|328790504;gi|1032028291	gi|328790504;gi|1032028291
24.0372	23.7245	23.7382	23.5052	23.7247	23.6831			4	4	4	11.7	11.7	11.7	41.614	0	17.29	86792000	7	0.733346	0.451081	0.195638	0.880264	gi|571542362;gi|571542358;gi|1032028337	gi|571542362;gi|571542358;gi|1032028337
28.1739	28.0998	28.0341	27.892	27.8609	27.8553			20	20	20	36.7	36.7	36.7	97.246	0	178.25	1655200000	66	2.28927	0.18241	0.233243	1.64277	gi|1032028339	gi|1032028339
25.5076	25.6263	26.1175	25.5458	24.7704	25.1345			2	2	2	1.3	1.3	1.3	145.27	0.00038212	3.3542	299730000	8	0.96403	0.21006	0.600244	1.53284	gi|1032028370;gi|571543382;gi|328778716;gi|571543373;gi|1032028365;gi|1032028363	gi|1032028370;gi|571543382;gi|328778716;gi|571543373;gi|1032028365;gi|1032028363
26.6044	26.3448	26.22	26.1539	26.309	26.7732			7	7	7	11.8	11.8	11.8	100.5	0	12.233	549660000	20	0.0346018	0.976282	-0.0222861	-0.0701303	gi|571544452;gi|1032028397	gi|571544452;gi|1032028397
28.4417	28.499	28.3294	28.8128	28.6135	28.687			18	18	18	30.2	30.2	30.2	76.916	0	119.27	2475300000	88	1.67016	0.194705	-0.281118	-1.59204	gi|1032028423	gi|1032028423
27.148	27.1244	27.3083	27.398	27.127	27.2271			7	7	7	18.1	18.1	18.1	47.846	0	20.542	972410000	17	0.228378	0.845786	-0.0571435	-0.288633	gi|1032028474	gi|1032028474
22.0051	23.4282	22.003	22.4434	22.364	NaN			1	1	1	1.2	1.2	1.2	102.03	0.0010953	2.6077	32357000	5	0.0407699	0.953783	0.075036	0.105159	gi|1032028557	gi|1032028557
25.0253	24.779	24.9986	25.2151	25.0022	24.8686			6	6	6	16.5	16.5	16.5	55.653	0	90.397	204350000	26	0.300544	0.760455	-0.0943356	-0.414593	gi|571543005;gi|571543002;gi|571542999;gi|571542994;gi|571542988;gi|571542984;gi|1032028579;gi|571542979	gi|571543005;gi|571543002;gi|571542999;gi|571542994;gi|571542988;gi|571542984;gi|1032028579;gi|571542979
26.437	25.8965	26.0148	25.5547	25.972	26.1649			4	4	4	10.3	10.3	10.3	59.749	0	62.861	422190000	14	0.377125	0.598366	0.218913	0.637118	gi|48100282;gi|1032028595	gi|48100282;gi|1032028595
24.938	25.1415	24.6002	24.9678	24.5013	25.0911			3	3	3	16.1	16.1	16.1	25.054	0	8.7371	193020000	6	0.0575904	0.945977	0.039821	0.11743	gi|66530023;gi|1032028641	gi|66530023;gi|1032028641
24.6883	24.4343	24.252	24.575	24.3825	24.8083			5	5	5	3.9	3.9	3.9	227.97	0	9.7023	148790000	7	0.299975	0.720077	-0.130369	-0.471428	gi|571548123;gi|571548142;gi|571548116;gi|571548110;gi|571548133;gi|571548129;gi|571548126;gi|571548145;gi|1032028830;gi|1032028847;gi|571548137;gi|571548098;gi|1032028844;gi|571548094;gi|571548120;gi|1032028851;gi|571548061;gi|571548057;gi|1032028810;gi|571548035;gi|1032028853;gi|1032028833;gi|1032028828;gi|571548102;gi|571548090;gi|259906449;gi|571548087;gi|1032028837;gi|571548084;gi|571548078;…	gi|571548123;gi|571548142;gi|571548116;gi|571548110;gi|571548133;gi|571548129;gi|571548126;gi|571548145;gi|1032028830;gi|1032028847;gi|571548137;gi|571548098;gi|1032028844;gi|571548094;gi|571548120;gi|1032028851;gi|571548061;gi|571548057;gi|1032028810;gi|571548035;gi|1032028853;gi|1032028833;gi|1032028828;gi|571548102;gi|571548090;gi|259906449;gi|571548087;gi|1032028837;gi|571548084;gi|571548078;…
NaN	20.5257	24.8543	NaN	20.604	NaN			1	1	1	2.6	2.6	2.6	45.827	0.0065789	1.943	35980000	1	0	0.982769	2.086	0	gi|1032028890;gi|94400895;gi|571550006;gi|1032028888;gi|571550003;gi|571549999;gi|571549996;gi|571549993;gi|1032028881	gi|1032028890;gi|94400895;gi|571550006;gi|1032028888;gi|571550003;gi|571549999;gi|571549996;gi|571549993;gi|1032028881
26.8356	27.1845	27.0001	26.5607	26.8389	27.4084			9	9	9	12.2	12.2	12.2	95.715	0	70.239	820900000	24	0.0938811	0.903375	0.0707391	0.191678	gi|1032028906	gi|1032028906
32.0652	31.9982	31.9807	31.9831	32.0607	31.9976			22	22	22	41.4	41.4	41.4	73.908	0	323.31	29870000000	229	0.00831243	1	0.000886917	0.00656574	gi|1032028910	gi|1032028910
28.466	28.2123	28.3391	28.2258	28.4665	28.4759			8	8	8	17	17	17	76.8	0	156.44	2137700000	44	0.173469	0.87801	-0.0502993	-0.239732	gi|1032028935	gi|1032028935
25.015	23.9178	23.8855	24.6522	24.0719	24.7137			2	2	2	14.1	14.1	14.1	49.503	0	24.309	139320000	13	0.186073	0.779105	-0.206532	-0.394301	gi|1032028994;gi|1032028992;gi|1032028990;gi|1032028988;gi|1032028986;gi|571551144;gi|571551140;gi|571551132;gi|571551116;gi|1032028981;gi|571551112;gi|571551108;gi|571551102;gi|571551098;gi|571551092;gi|571551082;gi|571551058;gi|571551054;gi|571551050;gi|571551046;gi|571551042;gi|571551026;gi|571551023;gi|571551019;gi|571551005;gi|571550997;gi|571550989;gi|571550985;gi|571550969;gi|571550965;gi|…	gi|1032028994;gi|1032028992;gi|1032028990;gi|1032028988;gi|1032028986;gi|571551144;gi|571551140;gi|571551132;gi|571551116;gi|1032028981;gi|571551112;gi|571551108;gi|571551102;gi|571551098;gi|571551092;gi|571551082;gi|571551058;gi|571551054;gi|571551050;gi|571551046;gi|571551042;gi|571551026;gi|571551023;gi|571551019;gi|571551005;gi|571550997;gi|571550989;gi|571550985;gi|571550969;gi|571550965;gi|…
28.7009	28.5205	28.2782	28.5485	28.9397	28.8413			6	6	6	22.6	22.6	22.6	42.921	0	120.42	2634000000	50	0.748645	0.373022	-0.276646	-1.02577	gi|571547785;gi|571547781;gi|1032029032;gi|571547777;gi|571547770;gi|571547767;gi|1032029030;gi|1032029028;gi|1032029025;gi|571547762;gi|571547752;gi|571547743;gi|571547739	gi|571547785;gi|571547781;gi|1032029032;gi|571547777;gi|571547770;gi|571547767;gi|1032029030;gi|1032029028;gi|1032029025;gi|571547762;gi|571547752;gi|571547743;gi|571547739
29.9981	29.8713	29.839	30.0849	29.9573	29.8592			17	17	17	59.4	59.4	59.4	48.463	0	323.31	6357700000	145	0.324429	0.811488	-0.0642942	-0.354443	gi|571550133;gi|1032029137;gi|1032029135;gi|1032029126;gi|1032029124;gi|571550144;gi|1032029143;gi|1032029141;gi|1032029132;gi|1032029130;gi|1032029147;gi|571550137;gi|1032029139;gi|571550123;gi|1032029128;gi|571550113;gi|1032029119;gi|1032029121	gi|571550133;gi|1032029137;gi|1032029135;gi|1032029126;gi|1032029124;gi|571550144;gi|1032029143;gi|1032029141;gi|1032029132;gi|1032029130;gi|1032029147;gi|571550137;gi|1032029139;gi|571550123;gi|1032029128;gi|571550113;gi|1032029119;gi|1032029121
29.0228	28.8857	28.968	29.1331	28.9529	29.2297			21	21	21	47.9	47.9	47.9	61.762	0	317.63	3476700000	137	0.743567	0.508994	-0.146418	-0.769145	gi|328788076;gi|571550181;gi|1032029156;gi|571550177;gi|571550165;gi|571550161;gi|571550173;gi|571550169	gi|328788076;gi|571550181;gi|1032029156;gi|571550177;gi|571550165;gi|571550161;gi|571550173;gi|571550169
23.7752	22.9164	22.4171	22.4197	22.8052	23.4109			1	1	1	2.2	2.2	2.2	88.527	0	14.281	52521000	5	0.116895	0.861621	0.157607	0.26694	gi|1032029174;gi|1032029172	gi|1032029174;gi|1032029172
29.4631	29.4233	29.4779	29.5677	29.7218	29.5032			11	11	4	38	38	17.6	48.135	0	97.59	4826900000	93	1.00199	0.460327	-0.142792	-0.855797	gi|571549345;gi|1032029180;gi|1032029178	gi|571549345;gi|1032029180;gi|1032029178
24.8378	24.6925	24.5224	25.3766	24.8562	25.2631			8	1	1	40.7	8.2	8.2	29.782	0	29.684	217590000	11	1.2386	0.16722	-0.481064	-1.70353	gi|571549351;gi|1032029183	gi|571549351;gi|1032029183
23.5259	23.8871	23.1849	22.9471	23.7944	23.6674			3	3	3	3.7	3.7	3.7	132.69	0	7.2805	74635000	8	0.0659563	0.930915	0.0629743	0.145528	gi|1032029221;gi|1032029219	gi|1032029221;gi|1032029219
25.7292	26.107	26.1374	26.1608	25.9546	26.4346			6	6	6	6.5	6.5	6.5	103.96	0	48.49	441680000	19	0.429637	0.584154	-0.192132	-0.659761	gi|1032029226;gi|571547434;gi|571547431;gi|571547427	gi|1032029226;gi|571547434;gi|571547431;gi|571547427
25.3494	26.6748	24.7702	24.5716	24.5394	25.3695			7	7	7	12.7	12.7	12.7	87.594	0	16.573	288500000	9	0.544876	0.35498	0.771268	1.06283	gi|1032029350;gi|571550316;gi|328787934	gi|1032029350;gi|571550316;gi|328787934
27.8476	27.7954	28.0979	27.9419	27.8754	27.9302			28	28	28	15.6	15.6	15.6	299.18	0	149.05	1608200000	71	0.00755385	1	-0.00219727	-0.0112357	gi|1032029352	gi|1032029352
28.9279	28.9993	28.8415	28.9372	29.1334	29.2069			11	11	11	38.8	38.8	38.8	46.798	0	148.75	3392200000	75	0.851412	0.451148	-0.169608	-0.880859	gi|1032029394;gi|571549435	gi|1032029394;gi|571549435
26.8	26.6123	26.6461	27.0635	27.1374	26.8764			9	9	9	69.5	69.5	69.5	21.18	0	55.888	754910000	25	1.60763	0.162397	-0.339668	-1.7261	gi|110759426;gi|1032029416	gi|110759426;gi|1032029416
24.9477	24.8607	24.2617	24.5472	24.7702	24.7346			9	2	2	26.3	4.9	4.9	50.587	0	6.7323	169200000	12	0.00870543	1	0.00599289	0.0183577	gi|1032029451	gi|1032029451
25.853	25.7493	26.1913	26.1846	25.8692	26.0563			9	9	2	20.9	20.9	3.6	62.646	0	26.928	414080000	26	0.259634	0.771702	-0.105515	-0.402963	gi|1032029453	gi|1032029453
24.968	24.7941	25.3564	24.2859	24.9566	24.5633			3	3	3	49	49	49	11.78	0	14.973	188350000	12	0.789261	0.287048	0.437586	1.22948	gi|1032029672;gi|571547507;gi|571547504;gi|1032029668	gi|1032029672;gi|571547507;gi|571547504;gi|1032029668
29.9864	30.0701	29.9912	29.7007	29.7914	29.8006			20	20	19	32	32	31	96.526	0	237.55	6309000000	132	2.41468	0.158009	0.251701	1.77441	gi|1032029674;gi|1032029272;gi|571547413	gi|1032029674
32.3632	32.1212	32.1895	32.4576	32.4736	32.4467			34	34	34	64.4	64.4	64.4	68.372	0	323.31	33643000000	324	1.49865	0.249863	-0.234647	-1.36061	gi|66515272;gi|1032029676	gi|66515272;gi|1032029676
25.6333	25.5058	25.9567	25.4482	25.594	24.8536			4	4	4	15.2	15.2	15.2	30.913	0	18.118	302000000	7	0.691993	0.33753	0.399999	1.10124	gi|66516193;gi|1032029706	gi|66516193;gi|1032029706
29.3319	29.3767	29.4714	29.4463	29.3029	28.7641			13	13	1	63.9	63.9	4.9	23.521	0	279.86	4104500000	89	0.452128	0.545754	0.222226	0.712951	gi|1032029863	gi|1032029863
25.1138	25.0474	25.0539	25.1027	24.7387	24.8958			5	5	5	15.9	15.9	15.9	57.536	0	48.802	213840000	22	0.67246	0.509646	0.159283	0.767583	gi|571549102;gi|571549099;gi|1032029906	gi|571549102;gi|571549099;gi|1032029906
26.4273	26.4363	26.3824	26.5204	26.5499	26.772			14	14	14	24.5	24.5	24.5	88.394	0	44.157	597550000	40	1.15206	0.338196	-0.198798	-1.09743	gi|1032029939	gi|1032029939
28.8908	28.9597	29.0398	28.8412	28.7172	28.7034			20	20	20	46.1	46.1	46.1	72.221	0	186.41	3036500000	106	1.5689	0.267856	0.209536	1.29811	gi|1032029945;gi|1032029951;gi|571550606;gi|1032029947;gi|571550598;gi|1032029943	gi|1032029945;gi|1032029951;gi|571550606;gi|1032029947;gi|571550598;gi|1032029943
27.6655	27.7262	24.6476	28.0313	28.1922	NaN			2	2	2	1.5	1.5	1.5	131.1	0.00074322	2.9411	1777200000	7	0.449412	0.3982	-1.43199	-1.01322	gi|1032029998	gi|1032029998
26.5993	26.5779	27.3748	26.8304	26.5449	26.3666			5	5	5	41.5	41.5	41.5	16.256	0	15.419	707560000	23	0.385479	0.567037	0.270011	0.683789	gi|1032030071	gi|1032030071
26.0101	25.7148	25.8064	26.5688	25.9898	25.6758			9	9	9	11.5	11.5	11.5	127.47	0	22.857	409810000	22	0.353406	0.608989	-0.234386	-0.623802	gi|1032030110;gi|1032030108	gi|1032030110;gi|1032030108
25.6746	25.6221	25.7177	25.3892	25.7237	25.2166			6	6	6	14.3	14.3	14.3	70.949	0	36.992	310670000	13	0.685991	0.43511	0.22829	0.90809	gi|1032030149	gi|1032030149
27.7203	27.6766	27.7572	27.6773	27.8014	27.7426			11	11	11	41.2	41.2	41.2	44.987	0	101.89	1380500000	45	0.202311	0.923966	-0.0224279	-0.157108	gi|1032030197;gi|1032030199	gi|1032030197;gi|1032030199
23.3396	23.1903	23.6914	22.8899	22.8292	23.8127			3	3	3	10.7	10.7	10.7	42.043	0	6.0214	64704000	5	0.260751	0.696286	0.229793	0.509329	gi|328781117;gi|1032030221	gi|328781117;gi|1032030221
28.4896	28.609	28.4672	28.6455	28.6066	28.5205			10	10	10	59.6	59.6	59.6	24.336	0	103.98	2442500000	67	0.528647	0.743153	-0.0689856	-0.438156	gi|1032030253	gi|1032030253
24.2295	24.0285	24.1856	23.879	24.3558	24.8426			5	5	5	15.7	15.7	15.7	49.626	0	8.3344	125040000	6	0.301606	0.66611	-0.211274	-0.549095	gi|328790433;gi|571556201;gi|1033204121	gi|328790433;gi|571556201;gi|1033204121
27.441	27.4757	27.3123	27.3017	27.2224	27.3546			13	13	13	13.3	13.3	13.3	138.77	0	59.443	1056800000	51	0.864507	0.543285	0.11675	0.717075	gi|1033204125;gi|571529917;gi|571529914;gi|328788303	gi|1033204125;gi|571529917;gi|571529914;gi|328788303
23.9563	24.4145	23.5575	24.0999	24.4826	24.8082			4	4	4	13.9	13.9	13.9	49.202	0	18.89	123440000	10	0.69086	0.31205	-0.487437	-1.15717	gi|328791764;gi|1033204135	gi|328791764;gi|1033204135
23.7442	25.2022	24.7627	24.3246	23.6867	23.2464			2	2	2	7.6	7.6	7.6	39.399	0.0003873	3.5848	129830000	5	0.698462	0.269339	0.817156	1.29028	gi|571506965;gi|1033204153;gi|571506961	gi|571506965;gi|1033204153;gi|571506961
22.6487	23.1043	22.5844	27.7814	28.1255	27.3147	+	ITB-N-AL_RJB-N-AL	15	15	15	16.7	16.7	16.7	173.2	0	70.552	736270000	30	4.18639	0	-4.96141	-12.8425	gi|1062593966	gi|1062593966
26.4429	26.9578	26.2686	24.934	24.7085	24.5336	+	ITB-N-AL_RJB-N-AL	2	2	2	20.7	20.7	20.7	9.8572	0	5.5391	401430000	11	2.81964	0	1.83107	5.431	gi|110748745	gi|110748745
23.2664	23.327	NaN	24.333	23.6347	23.5483			3	3	3	4.4	4.4	4.4	110.17	0	6.746	71852000	3	0.720155	0.291248	-0.541914	-1.28564	gi|571500082;gi|110748751	gi|571500082;gi|110748751
24.3167	23.7862	23.6256	24.1065	NaN	NaN			1	1	1	10.6	10.6	10.6	24.565	0	16.169	90010000	4	0	0.982407	-0.197077	0	gi|110748836	gi|110748836
32.3246	32.409	32.4326	32.5042	32.4625	32.4642			23	23	23	81.6	81.6	81.6	39.6	0	323.31	35933000000	303	1.16883	0.589803	-0.088253	-0.651298	gi|571502064;gi|110748949	gi|571502064;gi|110748949
25.77	25.6416	25.8129	25.5515	25.7334	25.6305			2	2	2	32	32	32	12.065	0	41.461	335020000	11	0.630214	0.632978	0.103022	0.593355	gi|110748988	gi|110748988
26.7783	27.297	26.7225	26.674	26.8391	26.4962			9	9	9	34.9	34.9	34.9	43.807	0	122.66	739990000	36	0.560765	0.460267	0.262862	0.853464	gi|110748994	gi|110748994
24.5615	25.1612	22.9806	NaN	26.1696	24.4204			3	3	3	32.3	32.3	32.3	18.077	0	29.97	186640000	6	0.406771	0.451408	-1.06057	-0.911927	gi|110749189	gi|110749189
24.9275	24.6534	24.3618	25.2415	24.6209	24.6575			4	4	4	18	18	18	37.851	0	12.336	178770000	10	0.30202	0.675032	-0.192408	-0.535906	gi|110749212	gi|110749212
23.6037	23.9578	23.5176	NaN	23.3663	24.5222			4	4	4	11.7	11.7	11.7	56.927	0	13.802	91065000	8	0.203244	0.745583	-0.251212	-0.444952	gi|571505174;gi|110749378;gi|1032001748	gi|571505174;gi|110749378;gi|1032001748
29.3706	29.3655	29.3047	29.2504	29.1956	29.1665			25	25	25	36.2	36.2	36.2	91.104	0	278.06	4014500000	111	1.93191	0.348209	0.142765	1.07787	gi|110749420	gi|110749420
30.1714	30.0209	30.1466	29.7639	29.9387	29.6109			4	4	4	35.8	35.8	35.8	13.68	0	64.637	6425200000	44	1.4985	0.177004	0.341782	1.66276	gi|328791747;gi|328790313;gi|110758316;gi|110749558;gi|110749564	gi|328791747;gi|328790313;gi|110758316;gi|110749558;gi|110749564
24.3302	24.1735	24.1104	24.3706	24.1306	24.1895			4	4	4	6.8	6.8	6.8	85.567	0	9.4469	121070000	5	0.093568	0.938583	-0.0255235	-0.129314	gi|110749694;gi|571507518;gi|571507514	gi|110749694;gi|571507518;gi|571507514
26.466	26.5331	26.6661	26.3862	26.6858	26.7011			13	13	13	29.7	29.7	29.7	56.946	0	30.107	613000000	30	0.110041	0.92001	-0.0359459	-0.164752	gi|571508047;gi|110749750	gi|571508047;gi|110749750
26.8683	27.1132	26.8693	26.4634	26.4193	26.5167			8	8	8	25.3	25.3	25.3	45.481	0	86.21	689720000	38	2.30537	0.0561658	0.483794	2.59837	gi|110749921	gi|110749921
23.2207	22.8851	23.6288	23.8773	23.3288	22.9796			1	1	1	16.5	16.5	16.5	9.0092	0	5.5957	66445000	6	0.167634	0.819245	-0.150349	-0.342979	gi|110749924	gi|110749924
25.5326	25.5633	25.8329	26.1231	25.6744	25.7022			7	7	7	23.7	23.7	23.7	41.933	0	46.225	352690000	22	0.475341	0.55761	-0.190331	-0.695433	gi|110750012	gi|110750012
27.1183	27.0512	26.8829	27.3227	27.0756	27.171			14	14	14	9.6	9.6	9.6	216.06	0	45.952	891780000	34	0.792427	0.4582	-0.172303	-0.859789	gi|571510040;gi|571510037;gi|110750043	gi|571510040;gi|571510037;gi|110750043
22.6853	23.2273	22.1797	22.2305	22.6638	23.1326			1	1	1	34.5	34.5	34.5	6.4569	0	7.9148	42798000	4	0.0181644	0.98884	0.021815	0.0437024	gi|110750056	gi|110750056
32.0102	31.9941	31.9727	32.3826	32.3527	32.2897	+	ITB-N-AL_RJB-N-AL	16	16	16	79.9	79.9	79.9	22.56	0	323.31	30034000000	151	3.53917	0.0499101	-0.349344	-2.6988	gi|110750754	gi|110750754
25.9354	26.0844	25.5447	25.9068	25.953	26.1912			3	3	3	31.6	31.6	31.6	27.697	0	65.014	398690000	15	0.369962	0.649146	-0.162175	-0.572146	gi|110750764	gi|110750764
30.1287	29.4488	29.9474	30.1981	30.0411	30.2845			7	6	6	42.9	42.9	42.9	23.002	0	166.09	6932300000	59	0.705481	0.358132	-0.332975	-1.05575	gi|110750766;gi|1032014333	gi|110750766
26.5101	25.0425	24.8727	25.3042	25.2979	25.5502			1	1	1	7.2	7.2	7.2	22.422	0	18.218	297440000	8	0.0599213	0.93075	0.0910212	0.145304	gi|110750860	gi|110750860
23.0097	22.9315	23.2119	23.2554	23.0982	NaN			4	4	4	5.7	5.7	5.7	110.27	0	12.061	47540000	7	0.41929	0.666177	-0.125781	-0.564753	gi|571512101;gi|571512094;gi|571512086;gi|110750884	gi|571512101;gi|571512094;gi|571512086;gi|110750884
23.914	23.5613	23.9623	24.327	24.1243	23.8884			2	2	2	16.5	16.5	16.5	20.422	0	9.0151	101570000	3	0.773969	0.347846	-0.30069	-1.07776	gi|110750888	gi|110750888
28.628	28.6672	28.7969	28.6583	28.7827	28.2001			4	4	4	33.3	33.3	33.3	9.3127	0	17.223	2574700000	15	0.336614	0.682528	0.15031	0.528584	gi|110751008	gi|110751008
24.3966	24.519	24.4112	24.6803	24.7235	24.7817			4	4	4	19.5	19.5	19.5	36.182	0	27.621	156000000	11	2.38446	0.127407	-0.28623	-1.92741	gi|110751014	gi|110751014
24.66	24.7577	24.5676	24.967	24.4302	24.4515			3	3	3	14	14	14	53.502	0	20.529	163340000	14	0.0879842	0.922087	0.0455297	0.160394	gi|110751164	gi|110751164
23.2822	23.7472	23.9199	24.0204	23.7382	23.6894			1	1	1	3.2	3.2	3.2	35.827	0.0028715	2.3629	87446000	3	0.313769	0.684427	-0.166231	-0.525101	gi|110751245	gi|110751245
31.2758	31.1983	31.0267	31.1617	31.323	31.1417			24	24	24	69.9	69.9	69.9	49.786	0	323.31	15450000000	210	0.169504	0.890529	-0.0418746	-0.216612	gi|110751295	gi|110751295
28.2047	28.3065	28.3346	28.4028	28.4702	28.3806			10	5	5	38.3	24	24	37.428	0	175.38	2129500000	39	1.33109	0.428857	-0.135919	-0.919716	gi|110751312	gi|110751312
25.0301	25.3784	24.782	25.4722	25.4433	25.3601			8	8	8	18.1	18.1	18.1	68.673	0	22.361	246040000	19	0.96115	0.265054	-0.361696	-1.30951	gi|110751418;gi|571514098;gi|571514092;gi|571514086	gi|110751418;gi|571514098;gi|571514092;gi|571514086
22.9369	23.5689	23.5011	23.8417	23.6374	24.1027			3	3	3	20.1	20.1	20.1	20.277	0	7.5772	81015000	5	1.021	0.208826	-0.524996	-1.53786	gi|110755171	gi|110755171
25.7211	26.0462	25.6018	25.427	25.3922	25.5159			5	5	5	14.9	14.9	14.9	60.176	0	8.5137	320560000	14	1.17596	0.22959	0.34469	1.44941	gi|571519083;gi|110755253	gi|571519083;gi|110755253
24.197	24.8448	25.33	24.8084	24.9332	25.0323			1	1	1	13.8	13.8	13.8	9.9914	0	13.047	192670000	7	0.149224	0.837424	-0.134	-0.308382	gi|110755262	gi|110755262
29.8336	30.0335	30.066	29.9068	29.7833	30.3207			13	13	13	51.1	51.1	51.1	52.002	0	323.31	6648500000	135	0.0499037	0.961531	-0.0258751	-0.0930784	gi|110755329	gi|110755329
29.9306	30.1817	30.2171	29.798	30.1642	30.1657			4	4	4	45.6	45.6	45.6	13.389	0	117.87	7098100000	55	0.166647	0.861489	0.0671749	0.266596	gi|110755333	gi|110755333
28.7228	28.7555	28.762	28.7098	28.5581	28.6565			18	18	18	51.9	51.9	51.9	46.065	0	294.75	2732700000	66	1.07506	0.542964	0.105324	0.721142	gi|110755392	gi|110755392
24.7831	24.6724	24.7595	24.81	NaN	24.9838			3	3	3	21.4	21.4	21.4	26.915	0	10.229	159800000	8	0.870136	0.45832	-0.158558	-0.890961	gi|110755421	gi|110755421
23.9782	23.7544	22.842	21.6546	21.8857	20.9049	+	ITB-N-AL_RJB-N-AL	1	1	1	12.6	12.6	12.6	11.946	0	6.2714	49230000	2	1.95757	0.0218947	2.04316	3.67144	gi|110755468	gi|110755468
30.9516	30.9671	31.0537	31.1129	31.0822	31.0058			29	29	29	61.8	61.8	61.8	48.049	0	323.31	13729000000	197	0.780419	0.684641	-0.07617	-0.525298	gi|110755553	gi|110755553
26.9583	27.0819	27.1852	26.8714	26.2997	26.7761			7	7	7	20.3	20.3	20.3	42.969	0	40.558	771890000	32	1.06168	0.222982	0.426066	1.47635	gi|110755689	gi|110755689
27.4855	27.2104	27.4991	27.5787	27.5682	27.694			17	17	17	18.3	18.3	18.3	144.35	0	64.521	1185000000	54	0.986357	0.354986	-0.215303	-1.06411	gi|110755692	gi|110755692
25.3078	25.972	25.7134	25.4365	25.328	25.2588			4	4	4	12.2	12.2	12.2	57.387	0	42.465	298290000	10	0.741297	0.347613	0.323338	1.07743	gi|110755833	gi|110755833
24.9811	24.9213	25.1231	NaN	25.0552	25.0955			4	4	4	6.7	6.7	6.7	86.255	0.00039857	4.1876	171910000	2	0.339389	0.801636	-0.0669003	-0.374379	gi|110755900	gi|110755900
25.3497	24.898	24.6355	24.7511	25.0867	24.7678			3	3	3	13.3	13.3	13.3	34.019	0	21.773	199170000	12	0.14606	0.854415	0.092507	0.275798	gi|110755974	gi|110755974
25.263	25.3896	25.5134	25.7621	25.4641	25.8375			5	5	5	46.9	46.9	46.9	16.591	0	42.4	303730000	13	1.04131	0.274073	-0.299269	-1.27351	gi|110755983	gi|110755983
24.1847	24.2476	23.6384	24.5633	24.4823	24.4122			1	1	1	9.5	9.5	9.5	16.938	0	18.699	125530000	6	1.09635	0.20426	-0.462362	-1.55002	gi|110756009	gi|110756009
26.1245	26.1028	26.0291	25.9211	25.9932	26.0521			6	6	6	12.5	12.5	12.5	62.749	0	26.608	444000000	27	0.94995	0.58716	0.0966778	0.654888	gi|110756134	gi|110756134
25.2789	25.1255	25.0362	25.3611	25.0137	25.4321			3	3	3	26.6	26.6	26.6	20.163	0	11.238	257250000	26	0.342897	0.708197	-0.122095	-0.493512	gi|110756153	gi|110756153
29.8665	29.9475	30.076	30.0615	29.5989	29.9457			7	7	7	29.7	29.7	29.7	35.011	0	124.69	6363800000	47	0.246609	0.791986	0.0946312	0.375857	gi|110756296	gi|110756296
26.9606	26.3705	26.8238	26.9338	26.7166	26.5648			5	5	5	16.3	16.3	16.3	34.509	0	11.953	740140000	21	0.0325922	0.978578	-0.020092	-0.0652294	gi|110756512	gi|110756512
23.9608	24.2301	23.4927	23.9521	23.8903	23.9307			3	3	3	15.9	15.9	15.9	45.138	0	7.6363	98503000	12	0.0472854	0.960094	-0.0298557	-0.0944206	gi|110756556	gi|110756556
29.1735	29.4983	29.3808	29.4402	29.3179	29.2402			10	10	10	60.1	60.1	60.1	16.878	0	45.423	4213900000	70	0.0561978	0.964584	0.0181293	0.0857551	gi|110756571	gi|110756571
24.6164	24.5429	24.7278	24.755	24.6445	24.4154			4	4	4	7.6	7.6	7.6	65.291	0	9.179	158950000	11	0.0744473	0.948769	0.0240714	0.112725	gi|110756594	gi|110756594
23.7932	23.4448	23.773	24.464	23.8923	23.9742			2	2	2	9.1	9.1	9.1	36.28	0	51.555	97511000	9	0.975689	0.238367	-0.439805	-1.41317	gi|110756605	gi|110756605
NaN	23.9095	24.3089	24.3745	NaN	25.2278			3	3	3	33.8	33.8	33.8	16.123	0	8.2186	119190000	6	0.55345	0.355368	-0.691964	-1.21169	gi|110756609	gi|110756609
27.4082	27.066	27.547	27.2044	27.2887	26.9823			10	10	10	49.2	49.2	49.2	34.306	0	63.666	1004300000	43	0.463524	0.573498	0.181934	0.674698	gi|571528028;gi|110756630	gi|571528028;gi|110756630
23.3601	23.5393	24.1025	23.8084	23.7537	23.7456			1	1	1	5.7	5.7	5.7	17.897	0.00074267	2.9285	86409000	6	0.171705	0.834262	-0.10192	-0.314045	gi|110756641	gi|110756641
25.6614	25.4203	25.7121	25.5228	25.4934	25.6726			7	7	7	6.6	6.6	6.6	130.4	0	10.568	309330000	19	0.120803	0.916425	0.0350126	0.170178	gi|110756756;gi|571530588	gi|110756756;gi|571530588
28.5346	28.7167	28.7568	28.6362	29.0072	28.8758			4	4	4	38.5	38.5	38.5	9.5079	0	72.578	2812100000	33	0.593299	0.525236	-0.17034	-0.746012	gi|110756792	gi|110756792
23.6191	23.8514	23.6509	23.1177	23.1225	23.6374			2	2	2	7.4	7.4	7.4	80.79	0	23.953	84203000	9	1.04043	0.2326	0.414562	1.44368	gi|110756801	gi|110756801
24.3773	23.8137	23.4754	23.3631	24.0692	23.8043			4	4	4	30.2	30.2	30.2	26.075	0	10.831	101280000	7	0.161096	0.827201	0.143286	0.330092	gi|328788252;gi|110756881	gi|328788252;gi|110756881
26.6302	26.6999	27.0476	27.0741	26.9906	26.8195			9	9	9	44.9	44.9	44.9	43.346	0	25.868	766240000	42	0.493148	0.572696	-0.168833	-0.677302	gi|110756942	gi|110756942
26.5738	26.4959	26.9347	26.613	26.6273	26.474			4	4	4	58.9	58.9	58.9	10.36	0	34.223	646520000	12	0.26932	0.776761	0.0967261	0.39684	gi|110757116	gi|110757116
27.8541	27.8676	27.6636	28.0793	27.3012	27.7734			5	5	5	69.8	69.8	69.8	9.8182	0	60.678	1455400000	38	0.119209	0.882194	0.077116	0.229702	gi|110757341	gi|110757341
26.0819	26.1008	25.9671	26.3458	26.499	26.2445			12	12	12	18.9	18.9	18.9	84.988	0	27.495	488190000	30	1.67604	0.168397	-0.313189	-1.69331	gi|110757574	gi|110757574
25.7747	26.0039	25.8752	26.1478	25.6775	25.2672			5	5	5	37.8	37.8	37.8	20.175	0	29.37	367520000	29	0.287322	0.691807	0.187071	0.515487	gi|110757619	gi|110757619
29.0524	29.3355	29.0677	29.6944	29.3902	29.4795			6	6	2	46.3	46.3	22.5	25.565	0	90.186	4340500000	53	1.34132	0.190388	-0.369487	-1.6146	gi|110757651;gi|328791484	gi|110757651;gi|328791484
28.3142	28.377	28.5401	28.2858	28.3044	28.155			9	9	9	28.8	28.8	28.8	42.08	0	87.093	2107100000	51	0.921798	0.44747	0.162036	0.88973	gi|110757782	gi|110757782
26.4245	26.1236	26.4257	26.4041	25.868	26.4055			4	4	4	40.1	40.1	40.1	16.954	0	25.162	559350000	18	0.183342	0.829085	0.0987212	0.323431	gi|110757985	gi|110757985
23.1906	23.6812	22.8924	23.5179	23.7046	23.4777			2	2	2	4.2	4.2	4.2	73.364	0	10.491	69853000	11	0.578284	0.429046	-0.311972	-0.916635	gi|110758020	gi|110758020
27.9014	27.5667	27.6155	27.7891	27.8274	27.6368			16	16	16	43.9	43.9	43.9	64.329	0	97.792	1365500000	72	0.18003	0.867292	-0.0565751	-0.257718	gi|110758058;gi|571538682	gi|110758058;gi|571538682
24.7021	24.2175	24.5091	24.2149	24.3782	24.5814			2	2	2	11.9	11.9	11.9	23.369	0	6.7318	141180000	9	0.183155	0.839248	0.0847174	0.306639	gi|110758071	gi|110758071
29.8309	29.8085	29.7803	29.9653	30.1346	29.9101			12	12	12	39.7	39.7	39.7	31.972	0	323.31	6500100000	134	1.33281	0.309112	-0.196782	-1.1638	gi|571538903;gi|571538899;gi|571538896;gi|571538893;gi|571538890;gi|571538887;gi|571538884;gi|110758129	gi|571538903;gi|571538899;gi|571538896;gi|571538893;gi|571538890;gi|571538887;gi|571538884;gi|110758129
26.2207	26.2492	25.9935	25.975	25.6529	26.1444			3	3	3	9.9	9.9	9.9	64.478	0	21.148	456510000	11	0.62711	0.454372	0.230331	0.868111	gi|110758135	gi|110758135
26.0975	26.2713	26.2753	26.9669	26.4446	26.7763			5	5	5	54.1	54.1	54.1	11.169	0	20.002	584660000	16	1.46129	0.12462	-0.514576	-1.95325	gi|110758517	gi|110758517
27.5398	27.576	27.2804	26.899	27.5099	27.1011			4	4	4	15.2	15.2	15.2	24.548	0	43.957	1071400000	20	0.661238	0.397282	0.295404	0.976941	gi|110758628	gi|110758628
26.2541	26.4323	26.6154	26.6393	26.359	26.5866			7	7	7	46.1	46.1	46.1	27.337	0	26.723	580510000	23	0.280957	0.773458	-0.0943578	-0.401194	gi|110758776	gi|110758776
21.5159	21.9633	21.3617	21.5558	21.5325	NaN			2	2	2	12.5	12.5	12.5	17.366	0.0010897	2.52	16605000	5	0.105082	0.89984	0.0694714	0.208588	gi|110758800	gi|110758800
21.8437	21.9574	21.6782	21.4735	21.3516	21.4847			1	1	1	7.1	7.1	7.1	18.189	0	5.0672	20265000	1	1.88305	0.108798	0.38984	2.03479	gi|571544641;gi|571544635;gi|110758894	gi|571544641;gi|571544635;gi|110758894
31.5048	31.5048	31.4556	31.2988	31.4431	31.3415			46	44	44	61.2	59.4	59.4	92.146	0	323.31	18027000000	274	1.30159	0.452258	0.127304	0.872959	gi|110758921	gi|110758921
27.2885	27.7915	27.8342	27.3987	27.5711	27.5416			4	4	4	20	20	20	17.061	0	34.637	1238500000	27	0.297462	0.717241	0.134252	0.474187	gi|571548542;gi|328780974;gi|110759374	gi|571548542;gi|328780974;gi|110759374
25.2316	24.8087	24.6441	24.718	24.2738	24.9418			6	6	6	11.7	11.7	11.7	87.951	0	22.554	184510000	8	0.4032	0.563495	0.250235	0.689426	gi|110759379;gi|571548549;gi|571548545	gi|110759379;gi|571548549;gi|571548545
26.1819	26.3063	26.3697	26.3887	26.0298	26.5078			4	4	4	12.2	12.2	12.2	47.049	0	42.43	512720000	11	0.0510015	0.962836	-0.0228373	-0.0899544	gi|110759417	gi|110759417
24.8426	25.4339	25.2702	25.161	25.4527	25.3413			7	7	7	17.8	17.8	17.8	46.928	0	33.655	249420000	13	0.279786	0.729795	-0.13608	-0.460237	gi|110759433	gi|110759433
23.4437	23.381	22.3715	23.3844	23.4394	23.2898			4	4	4	6.6	6.6	6.6	93.598	0	8.6661	61701000	6	0.36477	0.570958	-0.30583	-0.679375	gi|110759504	gi|110759504
26.6241	26.4608	27.0335	26.8707	26.6873	26.6328			2	2	2	14.6	14.6	14.6	14.496	0	4.4374	694330000	11	0.0445985	0.965441	-0.0241477	-0.0847542	gi|328781214;gi|110759577	gi|328781214;gi|110759577
23.8618	23.6489	24.1235	24.1453	23.8487	24.1763			2	2	2	17.3	17.3	17.3	19.49	0	6.3841	101870000	8	0.445313	0.586839	-0.178691	-0.655848	gi|110760049	gi|110760049
26.0381	26.4565	25.7333	26.4434	26.1046	25.9896			1	1	1	17.2	17.2	17.2	10.847	0	67.174	459520000	12	0.154337	0.843103	-0.103197	-0.294863	gi|571553163;gi|110760068	gi|571553163;gi|110760068
23.4432	23.6172	23.3116	NaN	23.6672	22.8705			2	2	2	3.6	3.6	3.6	61.452	0.00037481	3.0613	62068000	4	0.22528	0.741675	0.188449	0.450703	gi|110760138;gi|571553631;gi|571553625	gi|110760138;gi|571553631;gi|571553625
22.5315	23.1279	22.6366	22.3986	22.8727	23.4532			1	1	1	6.7	6.7	6.7	32.431	0.007219	1.8787	46804000	3	0.149448	0.834263	-0.142824	-0.313158	gi|110760140	gi|110760140
24.3409	24.6935	24.8994	24.5135	25.0536	25.1909			2	2	2	40	40	40	10.72	0	76.292	180770000	10	0.448819	0.520123	-0.274698	-0.756037	gi|110760170	gi|110760170
25.8117	26.0379	26.4359	25.9299	25.975	25.3035			8	8	8	13.9	13.9	13.9	65.178	0	19.241	405010000	17	0.562592	0.419758	0.359024	0.936706	gi|110760204	gi|110760204
27.0791	26.8679	26.9425	27.3969	26.761	26.943			12	11	10	24.8	23.3	19.8	78.659	0	44.731	841480000	25	0.130262	0.880067	-0.0705185	-0.235908	gi|110760457	gi|110760457
30.1131	30.2012	29.932	30.2136	29.9506	30.1648			13	13	13	83.5	83.5	83.5	27.099	0	265.01	7230400000	140	0.0865618	0.93909	-0.0276	-0.129486	gi|110760701	gi|110760701
23.7986	23.6228	23.2621	23.5601	23.4342	23.4179			1	1	1	20.9	20.9	20.9	9.9173	0	17.645	74370000	6	0.213939	0.819295	0.0904376	0.342353	gi|110760718	gi|110760718
26.1613	25.8303	26.0218	25.8788	25.7256	26.1011			11	11	11	17.5	17.5	17.5	119.39	0	56.093	399730000	26	0.285028	0.758599	0.102617	0.41848	gi|328777929;gi|110760723	gi|328777929;gi|110760723
22.4993	22.0017	22.206	22.5777	NaN	21.7628			1	1	1	2.3	2.3	2.3	77.263	0	5.5414	25701000	5	0.0624494	0.934393	0.06541	0.143335	gi|571560274;gi|110761032	gi|571560274;gi|110761032
23.4527	24.1582	23.6974	NaN	22.9393	24.2469			4	4	4	6.4	6.4	6.4	92.996	0	9.8185	81877000	8	0.112505	0.864137	0.176338	0.268948	gi|571561010;gi|571561006;gi|110761103	gi|571561010;gi|571561006;gi|110761103
NaN	24.2768	23.4415	NaN	NaN	NaN			2	2	2	4.1	4.1	4.1	75.744	0.00039968	4.2646	49607000	1	0	0.982046	NaN	0	gi|571561776;gi|110761198	gi|571561776;gi|110761198
22.3862	22.0869	22.2197	23.0346	22.7413	NaN			2	2	2	2.4	2.4	2.4	105.11	0.0003879	3.6555	41634000	6	1.6091	0.0736759	-0.656992	-2.56292	gi|110761280	gi|110761280
24.4876	24.4507	23.7184	24.5018	24.6948	24.7901			2	2	2	30.9	30.9	30.9	17.108	0	16.126	143040000	9	0.772174	0.291431	-0.443339	-1.21641	gi|110761405	gi|110761405
27.2243	26.991	27.3389	27.4543	27.2922	27.2451			7	7	7	32.2	32.2	32.2	40.162	0	79.525	1011700000	44	0.533685	0.583121	-0.145771	-0.661408	gi|571564872;gi|110761725	gi|571564872;gi|110761725
26.3166	25.8357	26.3793	26.0405	26.447	26.2682			6	6	6	21.3	21.3	21.3	37.22	0	20.398	485010000	10	0.132128	0.876051	-0.0747363	-0.242546	gi|110761744	gi|110761744
24.7723	24.243	24.819	24.7771	24.7882	24.4934			4	4	4	51.6	51.6	51.6	13.416	0	24.552	164330000	16	0.132068	0.875653	-0.0747941	-0.24254	gi|110761748	gi|110761748
21.189	NaN	20.5299	20.6946	20.8381	NaN			1	1	1	7.3	7.3	7.3	28.646	0.0010913	2.5313	7760700	1	0.0924205	0.900559	0.093153	0.21304	gi|110761779	gi|110761779
26.3802	26.3931	26.6046	26.5239	26.8125	26.4872			3	3	3	23.9	23.9	23.9	31.834	0	30.415	593800000	8	0.517818	0.586241	-0.148596	-0.657595	gi|110761892	gi|110761892
24.4865	24.4383	25.0157	24.3508	24.3211	24.7248			2	2	2	16.1	16.1	16.1	17.794	0	12.637	153330000	8	0.33014	0.662273	0.181241	0.555892	gi|110762002	gi|110762002
23.1497	22.7422	22.3958	23.7443	22.7294	23.3584			2	2	2	10.2	10.2	10.2	50.378	0	31.018	54516000	7	0.631352	0.337985	-0.514789	-1.10158	gi|110762141	gi|110762141
22.6989	NaN	22.9214	23.6708	23.3594	23.7329			1	1	1	23.2	23.2	23.2	9.1329	0	10.645	53726000	6	1.70292	0.0571683	-0.777535	-2.87274	gi|110762160	gi|110762160
23.5976	23.1407	23.5342	23.11	23.1737	23.2765			5	5	5	17.6	17.6	17.6	46.114	0	37.236	64665000	7	0.719269	0.414885	0.237398	0.946042	gi|110762568;gi|328779480	gi|110762568;gi|328779480
25.155	24.0487	25.0251	25.635	24.8966	24.9732			5	5	5	13.1	13.1	13.1	46.334	0	7.4328	209010000	14	0.432967	0.475913	-0.425356	-0.817154	gi|110762605	gi|110762605
26.7158	26.607	26.3768	26.1733	26.1557	26.5334			4	4	4	72.8	72.8	72.8	11.416	0	23.656	629050000	15	0.814856	0.347411	0.279064	1.07942	gi|571571361;gi|571571357;gi|110762674	gi|571571361;gi|571571357;gi|110762674
26.6054	26.5097	26.7208	25.9692	26.3149	26.1988			3	3	3	21.6	21.6	21.6	22.413	0	29.796	556460000	13	1.72102	0.106687	0.450998	2.06402	gi|110762783	gi|110762783
25.1668	25.7397	25.4772	25.2178	25.5695	25.5654			2	2	2	20.5	20.5	20.5	13.994	0	4.6331	286440000	3	0.0168933	0.98952	0.0103067	0.0340711	gi|110762810	gi|110762810
27.813	28.0723	27.9568	27.8916	27.848	27.711			5	5	5	38.1	38.1	38.1	16.251	0	34.426	1541000000	21	0.634771	0.573083	0.130508	0.677325	gi|110762813	gi|110762813
26.3552	26.5138	26.4099	25.2284	25.3029	25.3602	+	ITB-N-AL_RJB-N-AL	3	3	3	33.6	33.6	33.6	13.076	0	53.61	405400000	16	4.32341	0	1.12912	7.04944	gi|571572247;gi|110762818	gi|571572247;gi|110762818
24.9083	25.2019	25.3586	25.2099	25.3332	24.9232			5	5	5	44	44	44	16.734	0	56.878	235620000	18	0.0015337	1	0.000843048	0.00301779	gi|110762885	gi|110762885
26.5178	26.9749	27.2212	27.491	27.5582	27.7029			5	5	5	29.7	29.7	29.7	14.102	0	7.1751	1012600000	11	1.46401	0.0927677	-0.679429	-2.15444	gi|110762954	gi|110762954
24.1923	NaN	24.3287	24.5394	NaN	24.5264			1	1	1	8.7	8.7	8.7	18.205	0	17.713	89634000	5	1.23809	0.253906	-0.272346	-1.61649	gi|110762960	gi|110762960
26.098	26.5118	26.3812	27.3472	26.8371	27.5834			9	9	9	60	60	60	22.439	0	38.95	759550000	16	1.67201	0.0529947	-0.925615	-2.63103	gi|110763193;gi|571573569	gi|110763193;gi|571573569
28.6493	28.7679	28.601	28.6561	28.7786	28.8695			20	20	20	34.9	34.9	34.9	104.73	0	194.4	2748700000	103	0.529683	0.680248	-0.0953267	-0.531821	gi|110763426	gi|110763426
23.0366	23.2513	22.9594	24.3686	24.7332	24.3097	+	ITB-N-AL_RJB-N-AL	2	2	2	27.3	27.3	27.3	16.566	0	17.823	98345000	9	3.02685	0.00274286	-1.38808	-5.36702	gi|110763495	gi|110763495
24.4129	23.9784	24.416	23.9179	23.7247	24.281			1	1	1	17.5	17.5	17.5	11.818	0	16.139	114030000	6	0.604126	0.426322	0.294537	0.924966	gi|110763690	gi|110763690
23.5259	23.6038	24.0927	23.9875	NaN	23.375			2	2	2	15.9	15.9	15.9	17.607	0.00073937	2.8568	73273000	2	0.0626635	0.9359	0.059542	0.140652	gi|110763747	gi|110763747
26.6462	27.1349	27.059	27.0329	26.8927	26.9662			4	4	4	15.5	15.5	15.5	27.272	0	102.2	812580000	18	0.0371849	0.978674	-0.0172342	-0.0670267	gi|571575474;gi|571575472;gi|571575470;gi|110763831	gi|571575474;gi|571575472;gi|571575470;gi|110763831
26.645	27.2644	27.0079	26.5881	26.4213	26.7801			6	6	6	30.9	30.9	30.9	26.982	0	67.794	730680000	18	0.841154	0.291917	0.375924	1.2228	gi|110763879;gi|571575591;gi|571575589	gi|110763879;gi|571575591;gi|571575589
27.1171	27.0989	27.1566	27.7443	27.9094	27.5707	+	ITB-N-AL_RJB-N-AL	9	9	9	18.2	18.2	18.2	73.084	0	56.668	1145300000	40	2.46832	0.0298268	-0.617253	-3.09804	gi|110764149	gi|110764149
25.5012	25.2665	25.5286	25.477	24.7003	25.6935			1	1	1	10.4	10.4	10.4	18	0	43.006	272540000	7	0.171495	0.818981	0.141822	0.343572	gi|110764221	gi|110764221
28.601	28.4925	28.6435	28.4668	28.539	28.6608			14	14	14	57.5	57.5	57.5	41.969	0	183.86	2455600000	67	0.118091	0.936145	0.0234464	0.136091	gi|110764289;gi|1032026059;gi|571537949;gi|1032026056	gi|110764289;gi|1032026059;gi|571537949;gi|1032026056
25.1802	25.1224	25.3097	25.8108	25.4009	25.8057			9	9	9	21.2	21.2	21.2	62.263	0	38.853	283550000	23	1.48032	0.131177	-0.468367	-1.899	gi|110764291	gi|110764291
22.5588	22.2431	22.9779	22.7347	22.387	22.5326			1	1	1	3.3	3.3	3.3	35.697	0.0062827	2.0012	39080000	3	0.0616756	0.942607	0.0418421	0.124719	gi|110764304	gi|110764304
26.1105	26.1124	26.4411	26.3793	26.0774	26.3149			3	3	3	36.4	36.4	36.4	14.61	0	15.252	496810000	19	0.089142	0.929027	-0.035881	-0.147564	gi|110764370	gi|110764370
24.091	25.0365	24.4904	24.232	25.105	24.9582			3	3	3	10.7	10.7	10.7	47.269	0	30.629	167110000	6	0.230045	0.723219	-0.225739	-0.465813	gi|110764380	gi|110764380
25.2248	25.3023	25.0094	25.2922	24.6481	25.015			4	4	4	24.1	24.1	24.1	32.823	0	18.769	221780000	16	0.397422	0.603313	0.193709	0.632846	gi|110764475	gi|110764475
28.9106	28.5801	28.7754	29.026	28.9542	28.8666			7	7	7	78.6	78.6	78.6	10.941	0	111.63	3026400000	47	0.844537	0.418984	-0.193579	-0.937793	gi|328786065;gi|110764555;gi|328786067	gi|328786065;gi|110764555;gi|328786067
23.2723	23.4091	22.468	22.9264	22.7396	22.7961			3	3	3	7.8	7.8	7.8	60.418	0	4.3951	50660000	4	0.313409	0.647554	0.229078	0.574502	gi|110764713	gi|110764713
24.3088	24.9244	24.2933	24.6943	24.4356	25.2523			2	2	2	23.8	23.8	23.8	13.38	0.0010933	2.5892	173820000	1	0.375978	0.568468	-0.285241	-0.682011	gi|571579428;gi|110764733	gi|571579428;gi|110764733
24.7925	24.3548	24.576	25.7543	25.387	25.2703	+	ITB-N-AL_RJB-N-AL	2	2	2	17	17	17	18.537	0	5.1761	222770000	4	2.01287	0.0299692	-0.896073	-3.05857	gi|110764750	gi|110764750
25.6103	25.2334	25.8	25.6722	25.9021	25.7611			4	4	4	26.1	26.1	26.1	26.514	0	35.242	328080000	22	0.571654	0.472598	-0.230598	-0.825204	gi|110764759	gi|110764759
28.0734	27.8489	28.3114	28.3888	28.4974	28.0261			1	1	1	26.8	26.8	26.8	6.5314	0	12.798	1918600000	5	0.507034	0.510455	-0.226206	-0.766092	gi|328779841;gi|110764763	gi|328779841;gi|110764763
25.9561	26.0924	26.0243	26.0892	26.6239	26.0751			5	5	5	19.9	19.9	19.9	29.129	0	44.765	464680000	19	0.574167	0.466922	-0.238488	-0.837161	gi|110764909	gi|110764909
25.4338	25.5444	25.4507	24.7816	24.9767	25.1281			3	3	3	13.6	13.6	13.6	29.202	0	6.6266	246860000	7	2.07868	0.0580185	0.514181	2.49566	gi|110765104;gi|110775436	gi|110765104;gi|110775436
26.9315	26.6203	26.1137	26.7025	26.8972	26.9436			2	2	2	50	50	50	9.3767	0	31.343	683060000	26	0.514416	0.46749	-0.292632	-0.837319	gi|571538017;gi|110765112	gi|571538017;gi|110765112
29.0719	28.7745	29.3607	29.1532	28.8996	28.8917			9	9	9	78.9	78.9	78.9	11.999	0	88.476	3409300000	50	0.174945	0.840069	0.0875721	0.302223	gi|110765226	gi|110765226
24.4478	24.3801	24.7006	24.5513	24.7023	24.7421			2	2	2	7.6	7.6	7.6	34.808	0.0003758	3.1201	158200000	6	0.61622	0.535149	-0.155762	-0.729462	gi|571578260;gi|571578258;gi|110765405;gi|571578255	gi|571578260;gi|571578258;gi|110765405;gi|571578255
25.3932	25.3681	26.1616	26.3303	26.4459	26.7003			5	5	5	42.7	42.7	42.7	8.8745	0	13.981	458360000	13	1.40458	0.0815238	-0.851211	-2.22588	gi|110765973	gi|110765973
27.2867	27.3006	26.6513	27.3873	27.536	27.4651			8	8	8	49.2	49.2	49.2	21.197	0	122.81	1020100000	26	0.812073	0.293983	-0.383272	-1.20371	gi|110765976	gi|110765976
23.358	23.2747	23.0392	22.9203	22.6285	22.8172			1	1	1	11.7	11.7	11.7	19.553	0	7.9047	52790000	5	1.56336	0.130826	0.435315	1.90834	gi|110766046	gi|110766046
26.0508	27.066	26.132	25.3832	25.2122	25.2442			2	2	2	27.1	27.1	27.1	10.817	0	6.925	418280000	1	1.58192	0.0528865	1.13638	2.64327	gi|110766219	gi|110766219
25.1401	24.9474	24.991	24.756	24.8801	24.4953			4	4	4	10.5	10.5	10.5	59.472	0	32.552	196970000	16	1.16416	0.243976	0.315697	1.38758	gi|110766623;gi|328784241	gi|110766623;gi|328784241
28.3279	28.7588	28.5373	27.7441	28.1705	28.1193			3	3	3	32.2	32.2	32.2	13.677	0	51.789	2059000000	25	1.35289	0.137524	0.530062	1.87207	gi|110766823	gi|110766823
24.5832	24.1956	24.2096	24.8564	24.3641	25.1331			4	4	4	25.6	25.6	25.6	25.725	0	12.088	157880000	13	0.815761	0.275282	-0.455054	-1.27023	gi|110766836	gi|110766836
28.0942	28.6206	28.0519	27.9461	28.3176	28.2492			7	7	7	29.1	29.1	29.1	28.895	0	29.375	1948500000	28	0.145768	0.860074	0.0845699	0.267963	gi|110767080	gi|110767080
23.0252	22.6417	22.7386	22.928	22.4942	22.8581			1	1	1	6	6	6	27.203	0	4.4661	44690000	5	0.0834195	0.92774	0.041722	0.150614	gi|110767101	gi|110767101
26.6288	26.5177	26.8467	26.8392	26.5641	26.4771			11	11	11	21.1	21.1	21.1	110.07	0	96.22	648930000	42	0.092076	0.926168	0.0376428	0.15317	gi|571578366;gi|110767280	gi|571578366;gi|110767280
27.1378	27.5567	26.7793	26.85	26.9751	27.3373			4	4	4	30.8	30.8	30.8	18.315	0	13.36	901540000	16	0.143766	0.851282	0.10382	0.282133	gi|110767298	gi|110767298
25.1552	25.3219	25.3017	25.0244	24.7164	25.1085			2	2	2	11.2	11.2	11.2	20.358	0.00039746	4.128	224170000	1	1.11861	0.257245	0.309816	1.34557	gi|110767674	gi|110767674
28.482	28.3404	28.5427	28.3321	28.5339	28.3326			9	9	9	20.7	20.7	20.7	48.483	0	100.17	2391200000	63	0.243602	0.843923	0.0555388	0.292263	gi|110768098;REV__gi|66500087	gi|110768098
23.46	23.402	23.4382	23.3861	23.2402	23.4656			2	2	2	8.6	8.6	8.6	37.867	0	6.1786	68118000	3	0.436532	0.761677	0.0694218	0.412846	gi|571575104;gi|110768302	gi|571575104;gi|110768302
25.9017	25.5328	25.9311	24.377	24.2755	25.1761	+	ITB-N-AL_RJB-N-AL	2	2	2	8.2	8.2	8.2	20.663	0	11.792	262460000	9	1.7096	0.0444444	1.17894	2.85953	gi|66519504;gi|110769762	gi|66519504;gi|110769762
25.273	25.4848	25.1136	24.7969	24.9271	24.8592			2	2	2	15.3	15.3	15.3	12.577	0.00073341	2.6829	221900000	5	1.70778	0.11724	0.429401	2.0076	gi|110769776	gi|110769776
22.0678	22.2275	NaN	NaN	NaN	NaN			1	1	1	8.2	8.2	8.2	26.023	0.00073692	2.755	9555200	1	0	0.981686	NaN	0	gi|571576733;gi|110771558	gi|571576733;gi|110771558
26.435	26.0682	26.1089	26.2674	26.3717	26.0983			9	9	9	13.7	13.7	13.7	89.947	0	23.865	485370000	27	0.107083	0.914217	-0.0417722	-0.173474	gi|110771563;gi|571576714;gi|328792899	gi|110771563;gi|571576714;gi|328792899
28.1656	28.5884	28.4181	28.3619	28.6573	28.7867			6	6	6	42.7	42.7	42.7	16.026	0	78.94	2364400000	43	0.529456	0.510915	-0.211331	-0.766397	gi|110771708	gi|110771708
NaN	23.5159	23.7603	NaN	NaN	NaN			1	1	1	7.4	7.4	7.4	22.449	0	11.205	27990000	3	0	0.981325	NaN	0	gi|110772194	gi|110772194
29.7123	28.2656	27.376	28.5301	28.2073	28.8895			3	3	3	44.4	44.4	44.4	8.0223	0	32.519	2596300000	13	0.0438166	0.948566	-0.090999	-0.112521	gi|110772198	gi|110772198
25.4462	25.609	25.1612	25.4925	25.5417	25.4881			7	7	7	8	8	8	149.89	0	15.731	295980000	21	0.316117	0.741712	-0.10196	-0.439506	gi|110772336	gi|110772336
26.3845	26.2931	26.0383	25.5829	25.7538	25.9028			5	5	5	39.9	39.9	39.9	19.878	0	99.867	423030000	14	1.62154	0.105706	0.492133	2.06069	gi|110772605;gi|66531362	gi|110772605;gi|66531362
25.9054	25.7989	26.4775	25.4968	25.5025	25.1272			1	1	1	29.6	29.6	29.6	8.0863	0	49.453	369460000	12	1.31206	0.119977	0.685114	1.98833	gi|110773269	gi|110773269
28.7347	28.6977	28.7959	28.9827	28.7636	28.5298			10	10	10	60.9	60.9	60.9	23.236	0	237.16	2794900000	77	0.0405484	0.977713	-0.0159601	-0.0682382	gi|110777801	gi|110777801
21.1782	NaN	NaN	22.7125	NaN	21.6633			1	1	1	10.3	10.3	10.3	13.844	0	5.088	12829000	1	0	0.980965	-1.00968	0	gi|118150502	gi|118150502
27.6702	27.8104	27.7354	28.3086	28.0829	28.0589			9	9	9	50.3	50.3	50.3	19.543	0	77.68	1617200000	44	2.00202	0.0897931	-0.411484	-2.17425	gi|118150510	gi|118150510
NaN	24.2182	24.2877	24.119	24.4493	24.1777			3	3	3	8.1	8.1	8.1	59.809	0	5.021	125220000	4	0.0103468	0.999923	0.00428899	0.0183376	gi|118601182	gi|118601182
23.1522	22.8087	23.0219	23.5182	23.6055	23.5134	+	ITB-N-AL_RJB-N-AL	2	2	2	46.1	46.1	46.1	7.6803	0	12.075	63227000	2	2.20909	0.0496313	-0.551433	-2.69677	gi|571521851;gi|145386569	gi|571521851;gi|145386569
31.88	32.2084	32.2195	31.888	32.2306	31.9168			8	8	8	79.4	79.4	79.4	13.803	0	323.31	27737000000	127	0.227298	0.811408	0.0908063	0.354237	gi|148231752;gi|147902613	gi|148231752;gi|147902613
31.0257	31.1664	31.0526	31.2506	31.3671	31.3713			23	23	23	89.5	89.5	89.5	26.898	0	323.31	15845000000	171	1.87714	0.20036	-0.248121	-1.56516	gi|148224276	gi|148224276
27.6949	27.7064	27.6708	28.956	28.936	28.837	+	ITB-N-AL_RJB-N-AL	22	22	22	42.1	42.1	42.1	81.281	0	133.18	2208300000	81	5.23745	0	-1.21896	-8.81612	gi|148887477	gi|148887477
32.3042	32.3045	32.1772	33.3761	33.4427	33.3884	+	ITB-N-AL_RJB-N-AL	40	40	40	60.8	60.8	60.8	81.459	0	323.31	50611000000	404	4.76433	0	-1.14043	-7.75471	gi|160425209	gi|160425209
23.5469	23.5813	22.4589	22.1449	22.7174	23.0875			2	2	2	6	6	6	46.146	0	10.887	51901000	6	0.522129	0.396514	0.54575	0.975688	gi|571505778;gi|571505774;gi|571505770;gi|166064010;gi|571505766;gi|571505762;gi|571505758	gi|571505778;gi|571505774;gi|571505770;gi|166064010;gi|571505766;gi|571505762;gi|571505758
30.3981	30.3387	30.4358	31.5004	31.3442	31.5656	+	ITB-N-AL_RJB-N-AL	8	8	8	69.9	69.9	69.9	21.348	0	323.31	13906000000	124	3.94962	0	-1.0792	-6.2927	gi|166795901;gi|110748686	gi|166795901;gi|110748686
25.2847	25.2472	25.4343	25.0604	25.1062	24.8			6	6	6	13.4	13.4	13.4	87.936	0	18.6	234350000	11	1.39732	0.196654	0.333221	1.57789	gi|187281543	gi|187281543
29.8837	29.7507	30.033	29.5205	29.6551	29.6005			14	14	13	20.5	20.5	19.3	69.356	0	233.15	5611000000	90	1.51769	0.202681	0.297088	1.56	gi|571509351;gi|571509348;gi|201023329;gi|571578801;gi|1032016018;gi|224809492;gi|1031997302;gi|1032016016;gi|571564944;gi|571501578;gi|571564940;gi|66548818	gi|571509351;gi|571509348;gi|201023329;gi|571578801
23.4078	22.5964	23.5075	NaN	23.2859	22.8154			3	3	3	11.1	11.1	11.1	53.908	0.0039188	2.2122	48057000	3	0.102499	0.882311	0.119942	0.234407	gi|201023349;gi|571501584	gi|201023349;gi|571501584
23.1798	23.3279	22.8771	25.0311	24.4699	24.0239	+	ITB-N-AL_RJB-N-AL	7	7	7	16.3	16.3	16.3	59.668	0	8.5917	105700000	6	1.90153	0.0301111	-1.38002	-3.28434	gi|201023353	gi|201023353
30.2564	30.3436	30.2275	30.2579	30.0785	30.1483			27	27	27	51.4	51.4	51.4	76.987	0	323.31	7809600000	175	0.844764	0.553792	0.114256	0.701832	gi|201023355;gi|571562174;gi|1032004002	gi|201023355;gi|571562174;gi|1032004002
26.425	26.0037	26.757	26.8565	26.053	26.5095			10	10	10	21	21	21	75.909	0	75.942	574610000	24	0.0865792	0.906371	-0.0777766	-0.185714	gi|201023359;gi|571522421;gi|1032018653;gi|1032018651;gi|1032018649;gi|1032018647	gi|201023359;gi|571522421;gi|1032018653;gi|1032018651;gi|1032018649;gi|1032018647
25.4256	25.4818	26.1442	25.9242	25.3498	25.7002			24	1	1	53.2	1.7	1.7	59.33	0.0087749	1.7236	338300000	6	0.0304578	0.978432	0.0257727	0.0669578	gi|201023361;gi|571522488;gi|571522438;gi|571522522;gi|571522516;gi|571522512;gi|571522570;gi|571522552;gi|571522544;gi|571522538;gi|571522534	gi|201023361;gi|571522488;gi|571522438;gi|571522522;gi|571522516;gi|571522512;gi|571522570;gi|571522552;gi|571522544;gi|571522538;gi|571522534
28.5386	28.5639	28.6322	29.4962	29.2775	29.3196	+	ITB-N-AL_RJB-N-AL	16	16	16	54.3	54.3	54.3	35.86	0	243.25	3361900000	83	3.38456	0.0109787	-0.786214	-4.55512	gi|209180477	gi|209180477
26.8625	27.1697	27.1868	27.316	27.4479	27.3391			1	1	1	19.6	19.6	19.6	6.3556	0	19.348	970160000	8	1.22569	0.244035	-0.294645	-1.38379	gi|209571492	gi|209571492
23.8844	24.3398	24.515	24.1894	23.9041	23.8804			2	2	2	38.1	38.1	38.1	9.4213	0	11.54	115400000	4	0.528216	0.476437	0.255068	0.816091	gi|209969778	gi|209969778
26.5671	25.9936	26.505	27.4824	26.7975	27.108			11	11	11	28.5	28.5	28.5	58.71	0	20.068	726440000	22	1.34683	0.102077	-0.774075	-2.09925	gi|571539116;gi|217330555;gi|571539112	gi|571539116;gi|217330555;gi|571539112
24.1926	24.2547	24.3396	24.7373	25.5212	24.8569			4	4	4	28.6	28.6	28.6	23.601	0	6.74	168610000	5	1.4561	0.0806912	-0.776215	-2.23354	gi|217416454;gi|571522431;gi|571522427	gi|217416454;gi|571522431;gi|571522427
31.0865	31.1595	31.0559	31.0523	31.04	30.9881			19	19	19	48.4	48.4	48.4	48.866	0	275.01	14024000000	155	0.946833	0.67248	0.0738411	0.541006	gi|224809489;gi|1031996823;gi|1032004693;gi|1032004691;gi|571557188;gi|1032004688;gi|1032004686;gi|571557185	gi|224809489
23.7532	23.1225	23.6659	23.8285	23.8177	23.721			5	5	5	5.8	5.8	5.8	132.84	0	9.8052	95279000	10	0.617494	0.429424	-0.275218	-0.916676	gi|224809506	gi|224809506
32.0987	32.1713	32.2469	32.0735	32.0377	31.9989			36	36	36	45.9	45.9	45.9	75.403	0	323.31	30299000000	305	1.32523	0.430072	0.135577	0.916755	gi|229892203	gi|229892203
33.9869	34.0511	34.1448	34.0207	34.0372	33.9939			34	34	18	54.5	54.5	30.5	71.085	0	323.31	109610000000	529	0.387255	0.842129	0.0437113	0.29625	gi|229892210	gi|229892210
31.8971	32.0573	31.9787	31.7515	31.7441	31.6394			33	29	29	51.5	47.3	47.3	72.865	0	323.31	24214000000	267	1.97597	0.172777	0.266036	1.6762	gi|229892214	gi|229892214
33.8618	33.8346	33.9881	33.9689	33.8965	33.8165			50	50	35	62.2	62.2	45.7	83.383	0	323.31	99975000000	733	0.00435493	1	0.000859578	0.00522186	gi|229892248	gi|229892248
28.898	28.7396	28.867	28.8812	28.9852	28.9771			25	9	9	47.8	23.4	23.4	70.388	0	50.816	3061700000	63	0.895493	0.546671	-0.11297	-0.711288	gi|229892265	gi|229892265
27.2004	27.291	27.4396	27.8173	27.4404	27.7839			18	18	18	30	30	30	84.135	0	68.503	1202200000	65	1.24877	0.204553	-0.370206	-1.54782	gi|237874274;gi|571539897;gi|1032026233;gi|571539893	gi|237874274
24.7839	24.72	24.3818	24.8876	24.6192	24.1379			2	2	2	6.9	6.9	6.9	22.733	0.00038895	3.7284	158550000	15	0.11567	0.883073	0.0803127	0.227959	gi|239787841	gi|239787841
25.7446	25.8331	25.7389	23.7078	23.8921	23.8833	+	ITB-N-AL_RJB-N-AL	1	1	1	9.4	9.4	9.4	12.579	0	8.0909	224690000	4	5.06744	0	1.94447	11.6199	gi|240255421	gi|240255421
23.5029	24.0265	23.2198	23.6139	23.7516	23.5076			1	1	1	27.1	27.1	27.1	11.544	0.00037764	3.1697	79756000	4	0.0579814	0.944943	-0.041338	-0.119257	gi|254540049	gi|254540049
24.2396	24.2466	23.614	24.6152	24.6247	24.5495			2	2	2	13.8	13.8	13.8	21.489	0	10.823	131550000	10	1.2525	0.153	-0.563069	-1.81033	gi|254910928	gi|254910928
26.8701	26.5191	27.0051	26.5352	26.8433	26.9464			2	2	2	27.4	27.4	27.4	10.717	0	29.749	739320000	19	0.0413741	0.969625	0.0231336	0.0796752	gi|254910938	gi|254910938
25.531	25.6831	25.7191	25.4413	25.6308	25.8166			3	3	3	16.5	16.5	16.5	40.985	0	91.89	327660000	18	0.0411506	0.978338	0.0148373	0.0666184	gi|268370271	gi|268370271
24.5541	25.0135	24.8331	24.3538	24.8162	23.8324			4	4	4	16	16	16	26.212	0	5.7581	162030000	11	0.673887	0.327585	0.4661	1.1258	gi|270047496	gi|270047496
28.5277	28.1277	28.2525	27.0646	27.9398	27.8522			7	7	6	32.8	32.8	30.1	34.112	0	12.467	1784100000	13	1.06288	0.168267	0.683797	1.69954	gi|270289764;gi|110761543;gi|571519411;gi|1032017346;gi|571519402;gi|571519398	gi|270289764
25.5919	25.6667	26.2162	25.6644	25.2512	25.376			5	5	5	32.3	32.3	32.3	21.879	0	28.118	328280000	18	0.785158	0.298848	0.394407	1.18886	gi|571539625;gi|571539622;gi|283436150	gi|571539625;gi|571539622;gi|283436150
30.4424	30.3941	30.4718	30.621	30.5519	30.488			11	11	11	54.5	54.5	54.5	25.133	0	193.28	9383400000	123	1.23742	0.477442	-0.117534	-0.812787	gi|283436152	gi|283436152
28.1984	28.3333	28.4246	28.5944	28.5897	28.6174			13	13	12	39.3	39.3	35.9	51.464	0	126.58	2345000000	77	1.88145	0.168257	-0.281743	-1.69456	gi|283837917;gi|571576066;gi|571576068;gi|571576070	gi|283837917;gi|571576066;gi|571576068
24.3715	23.9127	24.034	24.8727	24.3591	24.5406			4	4	4	22.7	22.7	22.7	29.53	0	5.0347	134940000	4	1.1197	0.19343	-0.484754	-1.5967	gi|288869506;gi|571520791	gi|288869506;gi|571520791
30.2186	30.0441	30.5846	30.0979	29.7373	29.989			6	6	6	91.3	91.3	91.3	10.892	0	110.95	7294000000	77	0.824209	0.307249	0.341054	1.16906	gi|288872185	gi|288872185
31.1439	30.9817	30.9127	30.8986	30.9194	31.2006			31	31	31	51.4	51.4	51.4	80.368	0	323.31	13914000000	204	0.0183542	0.989295	0.00657399	0.0300084	gi|288872187	gi|288872187
29.2851	29.1923	28.9567	29.9503	29.7857	29.6251	+	ITB-N-AL_RJB-N-AL	8	8	8	26.2	26.2	26.2	49.537	0	134.38	4764600000	46	2.04393	0.0485057	-0.642373	-2.72741	gi|289577262	gi|289577262
26.0722	26.8457	26.6115	27.1765	27.5816	27.4565			2	2	2	17.9	17.9	17.9	14.451	0.0010973	2.6317	845130000	6	1.5896	0.0582884	-0.895139	-2.49742	gi|292494904	gi|292494904
24.2869	24.6525	24.3271	24.5015	24.7105	24.7131			2	2	2	22.9	22.9	22.9	24.177	0	85.445	149080000	14	0.74465	0.421678	-0.21953	-0.932941	gi|292494909	gi|292494909
31.3125	31.2103	31.2125	30.7815	30.7599	30.6824	+	ITB-N-AL_RJB-N-AL	10	10	10	71.3	71.3	71.3	11.91	0	81.984	13439000000	90	3.43285	0.0232	0.5038	3.46943	gi|295842193	gi|295842193
30.1568	30.0724	30.1415	30.224	30.1872	30.0679			12	12	12	73.2	73.2	73.2	19.156	0	76.728	7369200000	90	0.268874	0.880646	-0.0361417	-0.235013	gi|295842197;gi|295842195;gi|571506123	gi|295842197;gi|295842195;gi|571506123
30.2785	29.9698	30.4039	30.7017	30.2165	30.2697			12	11	11	55.4	52.5	52.5	27.168	0	323.31	8381000000	131	0.373059	0.632617	-0.178605	-0.594165	gi|295842220;gi|295842200	gi|295842220;gi|295842200
30.2225	30.3562	30.1435	30.6625	30.706	30.7567	+	ITB-N-AL_RJB-N-AL	23	23	23	59.9	59.9	59.9	54.277	0	323.31	9276100000	179	2.63576	0.0450667	-0.467685	-2.7875	gi|295842224;gi|571501574;gi|295842222	gi|295842224;gi|571501574;gi|295842222
NaN	27.4748	27.4417	NaN	NaN	NaN			3	3	3	17.5	17.5	17.5	25.169	0	7.5603	424270000	2	0	0.980605	NaN	0	gi|295842263;gi|571574325	gi|295842263;gi|571574325
24.7701	24.8059	24.8755	25.5129	25.5994	25.0252			4	4	4	16.6	16.6	16.6	25.091	0	10.447	226940000	17	1.44034	0.118899	-0.562009	-1.99725	gi|295842599;gi|571509357;gi|1031997289	gi|295842599;gi|571509357;gi|1031997289
32.2985	32.3148	32.405	32.7044	32.6864	32.517			13	13	13	92.8	92.8	92.8	15.633	0	323.31	38792000000	211	1.9131	0.159314	-0.296524	-1.76228	gi|295849268	gi|295849268
30.6683	30.7039	30.6741	30.4327	30.5982	30.7437			11	11	11	65.6	65.6	65.6	24.525	0	323.31	10413000000	125	0.427626	0.717772	0.0905704	0.475433	gi|295849286	gi|295849286
28.1782	28.0926	28.0874	28.4237	28.4119	28.3866			14	14	11	43.3	43.3	35.1	57.989	0	226.39	2003400000	87	3.10489	0.0875401	-0.287991	-2.19158	gi|296010819	gi|296010819
23.2929	NaN	23.2659	NaN	NaN	NaN			3	3	3	5.2	5.2	5.2	78.931	0	31.961	40290000	2	0	0.980245	NaN	0	gi|297374787	gi|297374787
30.2371	30.4656	30.077	30.1021	30.3181	30.0168			7	7	7	74.8	74.8	74.8	11.623	0	197.1	7715300000	58	0.325852	0.722015	0.11422	0.468005	gi|297591983	gi|297591983
34.7074	34.7979	34.9278	34.9847	34.9796	34.7635			24	24	7	75.5	75.5	29.5	41.805	0	323.31	195410000000	571	0.433596	0.704605	-0.0982323	-0.498647	gi|297591987;gi|297591985;gi|66547471;gi|571578811;gi|571579648	gi|297591987;gi|297591985;gi|66547471
28.9449	29.0338	29.6789	29.6456	29.9104	29.6665			2	2	2	37.3	37.3	37.3	5.8119	0	11.299	9170400000	15	0.992635	0.21716	-0.521597	-1.50572	gi|299890788	gi|299890788
25.1754	25.328	25.0904	25.2879	25.0104	25.3562			4	4	4	10.7	10.7	10.7	59.184	0	24.752	254100000	22	0.0551952	0.962792	-0.0202408	-0.0893541	gi|571564537;gi|571564534;gi|571564530;gi|571564526;gi|571564523;gi|300807169	gi|571564537;gi|571564534;gi|571564530;gi|571564526;gi|571564523;gi|300807169
24.7172	24.6532	24.9818	24.332	24.7561	24.5766			3	3	3	8.4	8.4	8.4	43.531	0	10.816	165940000	12	0.652614	0.44999	0.229149	0.885381	gi|571508187;gi|327315378	gi|571508187;gi|327315378
24.1657	23.9963	24.0354	24.1069	23.5884	24.2732			3	3	3	6.6	6.6	6.6	87.943	0	4.7782	106120000	6	0.132087	0.876472	0.0762761	0.2441	gi|328775847;gi|571547162	gi|328775847;gi|571547162
26.7003	26.7856	26.4311	26.7286	26.6534	26.9836			5	5	5	18.6	18.6	18.6	42.499	0	11.316	681420000	15	0.438356	0.620857	-0.149533	-0.60717	gi|328775871	gi|328775871
23.9522	NaN	24.1441	NaN	NaN	NaN			3	3	3	11.5	11.5	11.5	51.91	0	23.954	82478000	5	0	0.979886	NaN	0	gi|328775900	gi|328775900
25.9947	26.0923	26.2319	26.207	26.1348	25.9768			10	10	10	15.5	15.5	15.5	118.81	0	31.67	448870000	27	0.000306257	1	9.0917e-05	0.000462143	gi|571575406;gi|328775931;gi|571575403;gi|571575410;gi|1032013504	gi|571575406;gi|328775931;gi|571575403;gi|571575410;gi|1032013504
27.0051	27.4686	27.5556	26.8591	26.6116	26.6373			4	4	4	13.7	13.7	13.7	32.824	0	17.735	872950000	13	1.56633	0.08128	0.640408	2.22317	gi|571521709;gi|328775985;gi|571521696	gi|571521709;gi|328775985;gi|571521696
25.785	25.9354	25.6737	25.3574	25.5854	25.6335			5	5	5	34.3	34.3	34.3	16.352	0	44.96	327490000	16	1.12446	0.274784	0.272606	1.27379	gi|571499463;gi|328776077	gi|571499463;gi|328776077
NaN	23.6931	23.37	NaN	22.8787	22.8338			2	2	2	15.7	15.7	15.7	33.327	0	4.6869	40016000	2	1.27021	0.124822	0.675258	2.56667	gi|328776089	gi|328776089
23.7342	23.9145	24.3003	24.1917	23.9949	23.4975			4	4	4	13.2	13.2	13.2	54.493	0	6.7768	102000000	10	0.121352	0.875902	0.088309	0.241541	gi|571556551;gi|328776121	gi|571556551;gi|328776121
22.0366	21.9558	20.7905	21.4762	21.8456	21.5071			2	2	2	9.7	9.7	9.7	30.626	0.00038037	3.2673	20113000	5	0.0120582	0.989497	-0.0153243	-0.0294923	gi|328776133	gi|328776133
NaN	24.2539	23.3283	24.3653	23.5973	23.9311			5	5	5	4.4	4.4	4.4	149.2	0	5.6992	144530000	5	0.139743	0.836962	-0.173481	-0.316125	gi|571556664;gi|571556661;gi|328776144	gi|571556664;gi|571556661;gi|328776144
26.6217	27.4406	27.413	25.7285	26.3148	26.3963			2	2	2	3.3	3.3	3.3	140.9	0.0078632	1.8355	714330000	4	1.38442	0.0739688	1.01192	2.29433	gi|328776191	gi|328776191
28.4921	28.1982	28.6292	28.4301	28.4706	28.2333			16	16	16	44.1	44.1	44.1	51.529	0	145.84	2254800000	98	0.157958	0.873543	0.0618451	0.250644	gi|328776272	gi|328776272
26.658	26.1895	26.6398	26.5279	26.6866	26.598			7	7	7	20.1	20.1	20.1	40.737	0	16.334	607490000	23	0.271632	0.758759	-0.108424	-0.417114	gi|571537408;gi|571537405;gi|571537401;gi|571537398;gi|571537395;gi|571537387;gi|571537384;gi|328776329	gi|571537408;gi|571537405;gi|571537401;gi|571537398;gi|571537395;gi|571537387;gi|571537384;gi|328776329
24.6814	24.8009	24.7605	24.2976	23.7219	24.7342			4	4	4	7.9	7.9	7.9	88.227	0	8.7325	148380000	4	0.774646	0.278071	0.496355	1.25584	gi|328776350	gi|328776350
27.2219	26.8999	27.2177	27.2506	27.2854	27.15			6	6	6	36.1	36.1	36.1	27.981	0	66.406	935490000	39	0.433355	0.672613	-0.115509	-0.53948	gi|328776397	gi|328776397
25.7	26.8075	26.4911	25.2824	25.5239	24.9565			2	2	2	1.1	1.1	1.1	141.27	0.0039007	2.1822	404610000	4	1.36854	0.0735139	1.07858	2.30427	gi|328776473;gi|571575623;gi|571575621	gi|328776473;gi|571575623;gi|571575621
24.4828	24.5023	24.5829	25.5456	25.5427	25.3911	+	ITB-N-AL_RJB-N-AL	4	4	4	14.3	14.3	14.3	40.892	0	49.186	220060000	22	4.08243	0	-0.970455	-6.08428	gi|328776477;gi|571575618	gi|328776477;gi|571575618
27.8203	27.3902	27.6237	27.6955	27.6318	27.5393			10	10	10	43.5	43.5	43.5	32.231	0	97.724	1267900000	55	0.027536	0.986972	-0.0108534	-0.0467192	gi|328776512	gi|328776512
27.005	27.4354	27.1834	27.1132	27.1144	27.3952			8	8	8	36.1	36.1	36.1	28.484	0	33.197	1033300000	39	0.00071931	1	0.000344594	0.00134518	gi|328776555	gi|328776555
27.1265	27.0201	27.0447	25.1623	25.2443	25.4178	+	ITB-N-AL_RJB-N-AL	1	1	1	7.2	7.2	7.2	20.167	0	5.0927	584560000	9	4.58514	0	1.78895	9.83478	gi|328776594	gi|328776594
25.9402	26.029	25.8376	26.0623	26.3611	26.2384			4	4	4	28.6	28.6	28.6	32.744	0	48.034	445080000	23	1.29854	0.240049	-0.284978	-1.40488	gi|571566271;gi|328776601	gi|571566271;gi|328776601
28.2533	28.0267	27.6519	27.5484	27.369	27.1568			5	5	5	51.9	51.9	51.9	14.563	0	29.632	1360900000	14	1.38437	0.116898	0.619222	2.00586	gi|328776656;gi|571573277	gi|328776656;gi|571573277
22.7433	22.419	23.1682	24.1568	23.4866	23.2526			2	2	2	17.9	17.9	17.9	21.646	0.0062435	1.9544	63422000	2	1.15868	0.129755	-0.85521	-1.91287	gi|571516659;gi|328776703	gi|571516659;gi|328776703
28.4032	28.3918	28.0713	28.3748	28.4108	28.0432			13	13	13	30	30	30	56.427	0	103.36	2031500000	56	0.0262931	0.987658	0.0125294	0.0482351	gi|571557018;gi|328776766	gi|571557018;gi|328776766
27.8016	28.0036	28.1588	27.9265	27.7867	28.0131			9	9	9	60.1	60.1	60.1	21.346	0	173.38	1605300000	41	0.256774	0.811586	0.0792084	0.355725	gi|48140312;gi|328776808	gi|48140312;gi|328776808
26.7104	26.4427	26.7133	26.804	26.8882	26.7379			16	16	16	24.6	24.6	24.6	109.54	0	70.541	675790000	45	0.87733	0.418265	-0.187899	-0.940792	gi|328776866;gi|1032024566	gi|328776866;gi|1032024566
28.0012	27.9079	27.3141	27.7444	27.7104	28.6907			6	6	2	27.3	27.3	7.3	44.207	0	182.15	1612400000	33	0.326887	0.604296	-0.307416	-0.631675	gi|328776891	gi|328776891
29.1414	29.1082	28.8668	28.9695	28.9495	28.608			13	13	13	51.5	51.5	51.5	36.845	0	182.09	3200100000	77	0.603823	0.489122	0.196471	0.799416	gi|328776992	gi|328776992
26.2697	26.3453	25.9144	25.7704	26.5042	26.5831			2	2	2	33	33	33	9.5569	0	10.903	502900000	14	0.139163	0.852251	-0.109432	-0.279988	gi|328777023	gi|328777023
32.337	32.4315	32.4718	32.6887	32.6642	32.718			16	16	15	74.2	74.2	70.6	21.787	0	323.31	39068000000	218	2.52879	0.125598	-0.276875	-1.93795	gi|328777120	gi|328777120
24.3815	24.0439	23.5769	23.7599	23.5873	24.5812			1	1	1	2.5	2.5	2.5	54.737	0.00037965	3.2462	104890000	6	0.0213298	0.985342	0.0246404	0.0507774	gi|571547459;gi|328777174	gi|571547459;gi|328777174
29.7782	30.3242	29.8426	29.9747	29.7503	29.965			6	6	6	56.6	56.6	56.6	17.213	0	111.96	6393300000	53	0.171769	0.842285	0.0849978	0.295957	gi|328777202	gi|328777202
24.3741	24.4514	23.943	24.7678	24.3364	23.9965			3	3	3	21.1	21.1	21.1	25.544	0	5.4838	132570000	6	0.150952	0.842301	-0.110713	-0.296373	gi|571516862;gi|571516859;gi|328777207	gi|571516862;gi|571516859;gi|328777207
23.5382	23.7808	22.8403	23.2578	23.5429	23.6724			3	3	3	8.8	8.8	8.8	66.422	0	21.985	70203000	8	0.124499	0.867732	-0.104588	-0.25675	gi|571516939;gi|571516935;gi|571516926;gi|571516922;gi|328777221;gi|571516943;gi|1032016724;gi|1032016722	gi|571516939;gi|571516935;gi|571516926;gi|571516922;gi|328777221;gi|571516943;gi|1032016724;gi|1032016722
26.0449	26.4368	26.1337	25.7332	25.7727	25.6838			7	7	7	19	19	19	62.139	0	15.405	410600000	12	1.76148	0.0941806	0.475241	2.14666	gi|328777235	gi|328777235
27.1367	27.147	27.123	27.2576	27.2921	27.0997			6	6	6	33.9	33.9	33.9	25.561	0	60.898	940670000	27	0.608462	0.697968	-0.0809275	-0.50693	gi|571517016;gi|571517011;gi|328777239;gi|571517007	gi|571517016;gi|571517011;gi|328777239;gi|571517007
26.385	26.5022	26.0748	26.1978	26.5783	26.3319			6	6	6	9.1	9.1	9.1	120.07	0	26.222	527110000	11	0.103483	0.909089	-0.0486819	-0.180768	gi|328777254	gi|328777254
24.9413	25.3003	25.4031	25.5141	25.5854	25.5544			3	3	3	31.2	31.2	31.2	6.9891	0	6.5491	275290000	7	1.11777	0.240996	-0.336374	-1.39274	gi|328777308	gi|328777308
24.825	24.8421	24.9874	25.289	24.9782	24.9569			4	4	4	11.8	11.8	11.8	61.398	0	23.608	206470000	14	0.730568	0.454776	-0.189856	-0.866764	gi|571566895;gi|328777351;gi|571566901	gi|571566895;gi|328777351;gi|571566901
26.0466	25.9168	26.2453	25.8118	26.2924	25.897			5	5	5	36.9	36.9	36.9	24.528	0	39.001	427090000	25	0.145937	0.873286	0.0691789	0.250483	gi|328777355;gi|571578739	gi|328777355;gi|571578739
27.6324	27.7052	27.6544	27.8484	27.5899	27.3603			8	8	8	23.8	23.8	23.8	47.538	0	43.56	1296000000	56	0.170881	0.862627	0.064455	0.265676	gi|571566909;gi|328777360	gi|571566909;gi|328777360
27.5466	27.5896	27.7209	27.4364	27.4169	27.2129			5	5	5	40.8	40.8	40.8	14.107	0	53.318	1172600000	34	1.38763	0.240108	0.263651	1.39766	gi|571577584;gi|571577581;gi|571577578;gi|571577576;gi|571577574;gi|328793355;gi|571500039;gi|328777414;gi|328777412	gi|571577584;gi|571577581;gi|571577578;gi|571577576;gi|571577574;gi|328793355;gi|571500039;gi|328777414;gi|328777412
23.6976	22.5381	22.8572	22.5208	22.8807	23.0369			2	2	2	3.9	3.9	3.9	94.356	0	16.246	50232000	8	0.225614	0.73414	0.218173	0.456355	gi|328777418	gi|328777418
24.7495	24.949	24.5782	24.9567	24.4653	24.6551			4	4	1	15.3	15.3	4.3	46.866	0	11.833	172950000	10	0.137585	0.877797	0.0665735	0.238819	gi|328777440	gi|328777440
24.9337	24.9679	24.5991	24.5181	25.232	25.04			7	7	7	13.7	13.7	13.7	85.949	0	20.633	194190000	20	0.147316	0.852849	-0.0964629	-0.280736	gi|571500050;gi|328777457;gi|1032000906;gi|1032000904	gi|571500050;gi|328777457;gi|1032000906;gi|1032000904
22.5089	22.4922	NaN	NaN	NaN	NaN			1	1	1	9.7	9.7	9.7	22.325	0.0056003	2.0237	12166000	1	0	0.979526	NaN	0	gi|328777511;gi|328777509	gi|328777511;gi|328777509
24.928	24.604	24.2643	24.485	24.8029	25.0274			2	2	2	3.5	3.5	3.5	80.414	0	16.441	167300000	11	0.280804	0.705134	-0.172982	-0.497134	gi|328777530;gi|571541776;gi|571541772	gi|328777530;gi|571541776;gi|571541772
26.7465	26.6619	26.0969	26.951	27.069	26.8943			7	7	7	34.3	34.3	34.3	38.833	0	31.858	700270000	18	1.04925	0.215958	-0.469689	-1.51363	gi|571522161;gi|328777566	gi|571522161;gi|328777566
25.4678	24.5967	25.3174	24.5974	25.2202	24.3592			6	6	6	14.8	14.8	14.8	49.319	0	14.481	203270000	14	0.467745	0.459958	0.401713	0.851645	gi|328777655	gi|328777655
29.9056	29.9035	29.9967	29.9086	29.921	29.8332			15	15	15	68.4	68.4	68.4	37.661	0	314.47	6580400000	120	0.506847	0.821485	0.0476888	0.337786	gi|328777671	gi|328777671
29.2986	29.5791	29.9012	28.695	28.6195	28.7546	+	ITB-N-AL_RJB-N-AL	7	7	7	52.8	52.8	52.8	8.4627	0	304.28	3907800000	46	2.14444	0.0321429	0.903259	3.24399	gi|328777691	gi|328777691
23.3302	23.6276	22.7948	23.4485	23.4777	23.6856			4	4	4	1	1	1	485.29	0	7.9016	68183000	12	0.489508	0.48193	-0.286393	-0.807123	gi|571537731;gi|571537727;gi|571537724;gi|328777761;gi|571537717	gi|571537731;gi|571537727;gi|571537724;gi|328777761;gi|571537717
23.4825	23.1493	NaN	23.2229	NaN	NaN			2	2	2	21.7	21.7	21.7	16.98	0.00073314	2.6742	48791000	3	0	0.979167	0.0929461	0	gi|328777788;gi|571563560	gi|328777788;gi|571563560
26.6351	26.8877	27.1965	26.5969	26.4723	26.834			7	7	7	16	16	16	86.995	0	143.78	721860000	26	0.632005	0.426278	0.272036	0.925508	gi|328777798;gi|571541887;gi|571541890	gi|328777798;gi|571541887;gi|571541890
23.931	24.7333	23.8599	NaN	23.2515	NaN			2	2	2	14.7	14.7	14.7	31.339	0	7.2496	72045000	4	0	0.978809	0.923296	0	gi|328777811	gi|328777811
NaN	NaN	NaN	23.7766	23.7205	23.6301			3	3	3	6.3	6.3	6.3	60.161	0	5.17	79707000	2	0	0.97845	NaN	0	gi|571541975;gi|571541969;gi|328777825	gi|571541975;gi|571541969;gi|328777825
27.1217	26.9149	27.4035	26.7524	27.5922	26.7787			4	4	4	22.9	22.9	22.9	43.97	0	34.124	908550000	22	0.124687	0.867036	0.1056	0.257623	gi|571557711;gi|328777906	gi|571557711;gi|328777906
30.5335	30.3361	30.5864	30.7223	30.4444	30.5495			13	13	13	62.6	62.6	62.6	19.555	0	163.44	9594800000	110	0.319743	0.764829	-0.0867494	-0.41074	gi|328777933	gi|328777933
23.1383	23.5451	23.5627	24.0392	24.3572	23.3477			2	2	2	9.8	9.8	9.8	49.401	0.00037922	3.2252	86276000	6	0.691887	0.309258	-0.499352	-1.16494	gi|328777938;gi|571557844	gi|328777938;gi|571557844
26.8289	26.3771	26.4278	26.7971	26.8035	26.8424			8	8	8	28.8	28.8	28.8	34.396	0	47.758	667150000	23	0.874403	0.337248	-0.269756	-1.10731	gi|328778083;gi|571511420	gi|328778083;gi|571511420
24.2148	24.0612	24.2969	24.1775	24.7116	24.6245			1	1	1	3.5	3.5	3.5	56.431	0	14.079	132520000	9	0.809223	0.32851	-0.313597	-1.12288	gi|328778095	gi|328778095
24.1644	24.1771	23.9088	24.6353	23.9158	24.6372			7	7	7	6.9	6.9	6.9	157.25	0	13.134	124640000	11	0.540128	0.451299	-0.31265	-0.879324	gi|571511290;gi|328778104;gi|571511287;gi|571511284;gi|571511281;gi|571511278;gi|571511275;gi|571511272	gi|571511290;gi|328778104;gi|571511287;gi|571511284;gi|571511281;gi|571511278;gi|571511275;gi|571511272
21.7078	22.3262	22.7889	22.695	22.6479	21.5433			2	2	2	3	3	3	132.06	0.00073611	2.7427	33887000	2	0.0142938	0.987841	-0.0211423	-0.035861	gi|328778114	gi|328778114
28.2914	28.3295	28.2595	28.3621	28.2711	27.9525			16	16	16	46.4	46.4	46.4	46.478	0	150.67	1987200000	56	0.320123	0.745171	0.098238	0.435063	gi|328778117;gi|571511334	gi|328778117;gi|571511334
22.7297	22.1354	21.5222	21.6372	21.5836	22.3116			2	2	2	1.6	1.6	1.6	228.03	0	6.8163	26717000	4	0.271946	0.665851	0.284992	0.548084	gi|571537976;gi|328778148	gi|571537976;gi|328778148
28.4002	28.2828	28.5149	27.2651	27.3938	27.1947	+	ITB-N-AL_RJB-N-AL	7	7	7	28.7	28.7	28.7	46.923	0	243.72	1609800000	43	3.63497	0	1.11479	5.90435	gi|571537972;gi|328778152	gi|571537972;gi|328778152
NaN	23.0206	22.0636	22.3289	NaN	22.3524			2	2	2	7.8	7.8	7.8	57.082	0	9.6339	30656000	2	0.145827	0.828518	0.201421	0.348109	gi|571573548;gi|571573546;gi|328778190	gi|571573548;gi|571573546;gi|328778190
24.9055	25.2211	25.1379	24.6241	25.1558	25.5811			4	4	4	30.4	30.4	30.4	20.335	0	7.2965	226320000	13	0.0372393	0.967835	-0.0321299	-0.0818561	gi|328778195	gi|328778195
24.7268	24.759	24.9228	24.7881	24.9254	24.4937			3	3	3	7.6	7.6	7.6	44.805	0	5.3552	179440000	9	0.1812	0.852951	0.067138	0.278547	gi|328778208	gi|328778208
24.0764	24.403	24.122	23.5128	23.9126	24.1244			3	3	3	13.8	13.8	13.8	32.872	0	13.006	107820000	8	0.783634	0.316953	0.350538	1.14428	gi|328778234;gi|571563645	gi|328778234;gi|571563645
30.2836	30.3036	30.3434	30.5536	30.4747	30.4961			25	25	25	60.3	60.3	60.3	67.396	0	323.31	8962700000	169	2.59617	0.210486	-0.197949	-1.52978	gi|571563710;gi|328778238	gi|571563710;gi|328778238
24.4738	24.774	25.4394	25.1271	25.1632	25.1073			7	7	7	10.2	10.2	10.2	105.7	0	20.061	215410000	11	0.342969	0.615896	-0.236755	-0.613715	gi|328778301	gi|328778301
24.2072	24.294	24.0359	25.0193	24.4616	25.2037			3	3	3	19.5	19.5	19.5	21.431	0	6.036	156280000	7	1.41489	0.096691	-0.715842	-2.13295	gi|571567059;gi|328778329	gi|571567059;gi|328778329
26.2381	25.6518	25.4885	25.4335	25.6985	25.7528			6	6	6	45.2	45.2	45.2	25.487	0	44.62	342300000	28	0.26486	0.7188	0.164525	0.472707	gi|328778339	gi|328778339
23.4889	22.4851	21.9984	23.0631	23.1136	22.6584			2	2	2	4.8	4.8	4.8	84.344	0	9.076	49935000	6	0.246228	0.693799	-0.287575	-0.511838	gi|571575983;gi|328778384	gi|571575983;gi|328778384
28.0736	28.2239	28.4122	27.851	28.2031	27.7466			7	7	7	51.6	51.6	51.6	21.263	0	83.714	1813500000	46	0.8297	0.327427	0.302996	1.1251	gi|328778400	gi|328778400
25.5064	25.631	25.2827	25.4598	25.3858	25.4401			5	5	5	45.6	45.6	45.6	16.882	0	11.706	282560000	11	0.161514	0.888528	0.0448176	0.219421	gi|328778457;gi|328778455	gi|328778457;gi|328778455
29.8725	29.9415	29.8109	30.437	30.1448	30.497			23	23	22	69.3	69.3	67.7	53.172	0	323.31	7442300000	155	1.86649	0.0786316	-0.484587	-2.25247	gi|328778476	gi|328778476
27.7722	27.6628	27.71	27.5824	27.4243	27.682			9	9	9	31	31	31	45.236	0	50.534	1287900000	42	0.869231	0.467611	0.152111	0.838412	gi|328778481	gi|328778481
NaN	NaN	23.4018	23.7172	NaN	23.1748			4	4	4	2.6	2.6	2.6	217.44	0	8.2959	56086000	2	0	0.978092	-0.0441484	0	gi|571575938;gi|328778488	gi|571575938;gi|328778488
28.9557	28.9132	29.0174	28.6422	28.7564	28.6572			18	18	18	48	48	48	49.222	0	199.56	2966500000	79	2.3853	0.13531	0.276848	1.88473	gi|328778513	gi|328778513
26.5043	26.4123	26.1836	26.224	26.2923	26.7853			10	10	10	29.4	29.4	29.4	60.171	0	36.826	561760000	34	0.122036	0.886059	-0.0671317	-0.223115	gi|328778562	gi|328778562
23.1842	23.1385	22.9405	23.5766	22.9293	23.6377			3	3	3	7.9	7.9	7.9	67.583	0	5.0161	59086000	4	0.543245	0.454973	-0.293425	-0.86645	gi|328778623;gi|571543390	gi|328778623;gi|571543390
24.3544	24.502	24.9463	24.5872	24.685	24.5616			4	4	4	17.4	17.4	17.4	36.063	0	9.6863	156750000	6	0.0188855	0.988074	-0.0103226	-0.0366293	gi|328778625	gi|328778625
29.5398	29.6251	29.7913	30.1691	30.0887	30.0567			12	12	12	41.7	41.7	41.7	32.517	0	107.46	6243600000	85	2.29754	0.0572958	-0.452787	-2.50062	gi|328778689	gi|328778689
27.9768	27.751	27.8107	28.9231	29.0356	28.7899	+	ITB-N-AL_RJB-N-AL	9	9	9	46.2	46.2	46.2	43.429	0	147.06	2316700000	74	3.39833	0	-1.07005	-5.40407	gi|328778710	gi|328778710
24.3505	24.6224	24.9815	24.5587	24.4662	24.8094			4	4	4	7.6	7.6	7.6	71.779	0	5.4932	161100000	9	0.0666944	0.938748	0.0400766	0.129469	gi|328778755;gi|571579446	gi|328778755;gi|571579446
28.4088	28.7634	28.7632	27.5745	27.8274	27.916	+	ITB-N-AL_RJB-N-AL	13	13	13	64.6	64.6	64.6	21.888	0	210.87	2025700000	49	2.29681	0.0267368	0.87255	3.40442	gi|328778804;gi|571517839	gi|328778804;gi|571517839
24.8348	24.2452	23.6925	23.9644	23.9876	24.2852			3	3	3	14.4	14.4	14.4	38.194	0	18.879	119900000	7	0.198654	0.77415	0.178404	0.40038	gi|328778848;gi|571517486;gi|571517494	gi|328778848;gi|571517486;gi|571517494
26.0202	26.4239	26.2505	26.6974	26.8862	26.8422			8	8	8	32.8	32.8	32.8	31.24	0	40.547	607370000	36	1.9441	0.0581143	-0.577066	-2.50787	gi|328778851	gi|328778851
21.6692	21.6529	21.4812	22.0535	21.553	21.3907			1	1	1	6.8	6.8	6.8	23.926	0	10.851	20503000	1	0.112499	0.89609	-0.0646598	-0.209699	gi|571517529;gi|328778874	gi|571517529;gi|328778874
27.1767	26.8917	26.9107	27.298	27.0106	27.1584			13	13	13	24.9	24.9	24.9	93.242	0	91.109	944250000	54	0.585746	0.53806	-0.162621	-0.726331	gi|571526835;gi|328778900;gi|1032021980;gi|328778902;gi|1032021975;gi|1032021971;gi|1032021982;gi|1032021973	gi|571526835;gi|328778900;gi|1032021980;gi|328778902;gi|1032021975;gi|1032021971;gi|1032021982;gi|1032021973
24.8837	25.0353	24.6544	24.8905	24.6889	24.6836			2	2	2	5.4	5.4	5.4	44.695	0	4.8891	181940000	3	0.327258	0.735952	0.103455	0.449806	gi|328778908	gi|328778908
23.9007	23.8578	23.5337	23.477	23.3477	23.5865			1	1	1	2.3	2.3	2.3	54.56	0.0035663	2.2359	79978000	1	1.02254	0.278524	0.293645	1.25053	gi|328778933	gi|328778933
26.3904	26.3468	26.0148	26.309	26.3298	26.2733			10	7	7	23.4	19.4	19.4	68.555	0	32.4	525650000	26	0.168148	0.876104	-0.0533619	-0.242812	gi|571538301;gi|328778947;gi|571538305;gi|571538309;gi|1032025062	gi|571538301;gi|328778947;gi|571538305;gi|571538309;gi|1032025062
27.9681	28.0064	28.0832	28.2176	28.0806	28.1405			25	25	25	34.4	34.4	34.4	124.77	0	174.98	1787900000	102	1.1453	0.466921	-0.126996	-0.834693	gi|571500302;gi|328778983;gi|571500309	gi|571500302;gi|328778983;gi|571500309
28.1186	27.4484	26.6471	27.1224	26.5625	27.3775			2	2	2	27.6	27.6	27.6	10.232	0	49.936	1018900000	20	0.322312	0.589348	0.3839	0.652063	gi|328778987	gi|328778987
32.9885	32.9732	33.0431	32.9824	33.0424	32.9767			81	81	81	53.8	53.8	53.8	192.09	0	323.31	53342000000	680	0.0125426	1	0.00113424	0.00873339	gi|328779022;REV__gi|1032023010;REV__gi|1032023008;REV__gi|1032023006;REV__gi|1032023004	gi|328779022
23.4716	22.872	22.262	23.0456	23.957	23.4197			4	4	4	4.6	4.6	4.6	147.82	0	11.604	63421000	12	0.621546	0.327462	-0.605563	-1.12545	gi|571500240;gi|328779033;gi|571500234;gi|571500230;gi|571500227	gi|571500240;gi|328779033;gi|571500234;gi|571500230;gi|571500227
22.2618	NaN	22.1289	22.038	22.1654	21.2099			1	1	1	4.3	4.3	4.3	49.93	0.0062522	1.9617	21766000	3	0.409106	0.506576	0.390946	0.798084	gi|571573718;gi|571573714;gi|571573712;gi|328779071	gi|571573718;gi|571573714;gi|571573712;gi|328779071
29.1317	29.0241	29.0845	28.999	28.9657	29.0194			14	14	14	48.5	48.5	48.5	36.722	0	73.719	3491200000	76	1.15308	0.602282	0.0854098	0.63345	gi|66525858;gi|328779079	gi|66525858;gi|328779079
21.5069	22.0935	22.0485	21.7003	21.648	22.3404			1	1	1	6.8	6.8	6.8	38.086	0	6.6346	24316000	3	0.0150629	0.989194	-0.0132624	-0.0338618	gi|571569588;gi|328779153	gi|571569588;gi|328779153
24.7632	24.2133	24.6963	24.2166	24.5353	23.9994			2	2	2	11.4	11.4	11.4	40.568	0	4.5315	140050000	6	0.589091	0.42675	0.307189	0.922832	gi|328779160	gi|328779160
26.7664	26.9618	26.7808	26.7264	27.0356	27.0137			10	10	10	31.4	31.4	31.4	61.445	0	42.42	761610000	44	0.307639	0.766998	-0.0889053	-0.408182	gi|328779221;gi|1032022797	gi|328779221
26.9927	27.0852	27.0882	26.5774	26.4203	26.7193			5	5	5	15.6	15.6	15.6	51.878	0	148.98	748940000	23	2.20287	0.0585121	0.483005	2.51721	gi|571551784;gi|328779321	gi|571551784;gi|328779321
22.1867	22.5349	21.5784	22.2384	22.0884	22.2684			4	4	4	1.6	1.6	1.6	325.8	0	5.4688	29105000	6	0.126512	0.867952	-0.0983976	-0.255583	gi|328779387;gi|1032024979	gi|328779387;gi|1032024979
22.9845	22.9399	23.4838	NaN	23.5547	23.4219			1	1	1	7.5	7.5	7.5	30.701	0.0028818	2.3856	52227000	5	0.649975	0.373315	-0.352264	-1.0659	gi|328779447;gi|571570050	gi|328779447;gi|571570050
26.4881	26.4846	26.4727	26.5806	26.2515	26.2202			7	7	7	27	27	27	46.996	0	45.267	602690000	34	0.495474	0.620423	0.130999	0.608296	gi|571567945;gi|328779544	gi|571567945;gi|328779544
30.2849	30.0366	30.0632	30.3149	30.2105	30.0479			17	17	2	44.2	44.2	3.7	61.362	0	255.08	7464800000	111	0.221826	0.842183	-0.0628935	-0.298623	gi|328779619	gi|328779619
30.5525	30.7561	30.674	30.238	30.4329	30.3645			13	13	12	65.8	65.8	65.8	22.462	0	323.31	9673400000	127	1.73425	0.162402	0.315735	1.73295	gi|328779675	gi|328779675
27.8099	28.0487	28.0219	28.2468	28.0666	28.4205			11	11	11	50.4	50.4	50.4	42.047	0	90.185	1785000000	61	1.0517	0.278761	-0.284466	-1.2527	gi|328779694;gi|1032018104	gi|328779694;gi|1032018104
21.015	NaN	21.4451	NaN	21.3967	21.0897			1	1	1	2.6	2.6	2.6	47.694	0.0068847	1.8902	10078000	3	0.0155445	0.989188	-0.0131435	-0.0360916	gi|328779716	gi|328779716
21.6743	21.4788	NaN	NaN	21.4095	21.6988			1	1	1	4	4	4	47.829	0.0028694	2.3552	12353000	5	0.0411089	0.971183	0.0223913	0.0815437	gi|328779797	gi|328779797
21.2484	NaN	20.8467	20.978	21.622	20.8059			1	1	1	1.6	1.6	1.6	88.809	0.00494	2.1263	11743000	5	0.0861134	0.904336	-0.0877546	-0.193359	gi|328779816;gi|328779818	gi|328779816;gi|328779818
22.9843	20.798	21.4585	NaN	NaN	NaN			3	3	3	6.7	6.7	6.7	84.062	0	5.5427	13313000	7	0	0.977734	NaN	0	gi|328779821	gi|328779821
22.2448	NaN	NaN	22.3733	NaN	22.1905			1	1	1	2.5	2.5	2.5	64.682	0	4.3109	19524000	3	0	0.977377	-0.0371284	0	gi|571523047;gi|328779825	gi|571523047;gi|328779825
22.7245	NaN	NaN	22.0877	22.578	NaN			1	1	1	5.2	5.2	5.2	44.271	0	4.9386	18072000	1	0	0.977019	0.39167	0	gi|328779832	gi|328779832
23.47	23.8889	NaN	23.7011	23.494	23.2456			2	2	2	6.6	6.6	6.6	68.094	0	7.0623	64107000	6	0.345267	0.63971	0.199199	0.602167	gi|328779954	gi|328779954
24.355	24.0811	24.432	24.5011	23.8173	24.4424			4	4	4	13.8	13.8	13.8	54.041	0.00039683	4.1118	127130000	4	0.0504727	0.95327	0.0357564	0.104147	gi|328780018;gi|571511547	gi|328780018;gi|571511547
22.5556	23.3225	22.6718	22.2281	21.8503	22.9612			2	2	2	3.1	3.1	3.1	107.5	0	4.5775	41669000	5	0.55153	0.385035	0.503421	0.99862	gi|571563867;gi|328780081	gi|571563867;gi|328780081
27.0707	27.2521	27.3907	27.2321	27.1746	26.8448			9	9	9	24.2	24.2	24.2	54.043	0	55.497	942270000	67	0.433407	0.61871	0.154003	0.610822	gi|328780104	gi|328780104
22.5604	NaN	23.1141	22.7639	NaN	NaN			1	1	1	9.3	9.3	9.3	13.235	0	4.6159	23836000	3	0	0.976662	0.0733299	0	gi|328780119	gi|328780119
25.5457	25.2578	25.501	25.161	25.6826	25.8046			3	3	3	18.5	18.5	18.5	30.543	0	16.308	291200000	13	0.20415	0.806229	-0.114583	-0.361797	gi|328780126	gi|328780126
22.0914	21.8365	21.883	21.9535	21.8971	21.6961			3	3	3	2.5	2.5	2.5	129.4	0.00039698	4.1172	24022000	11	0.32733	0.758745	0.0880845	0.418128	gi|328780155	gi|328780155
26.1612	26.0312	26.1113	26.1289	26.29	26.2039			5	5	5	36.5	36.5	36.5	21.988	0	57.401	471130000	21	0.820588	0.580676	-0.106329	-0.664483	gi|571518510;gi|328780159	gi|571518510;gi|328780159
22.5826	22.815	22.6086	22.5464	22.6271	21.8936			1	1	1	6.6	6.6	6.6	20.551	0	4.4002	37818000	2	0.571735	0.432332	0.313053	0.911157	gi|48095378;gi|328780209	gi|48095378;gi|328780209
22.2142	22.9071	22.9165	22.8858	22.4035	22.9733			1	1	1	2.1	2.1	2.1	73.884	0	4.6669	43362000	6	0.0913495	0.903552	-0.0749474	-0.191028	gi|328780265	gi|328780265
27.5715	27.6101	27.9015	NaN	NaN	24.0445			2	2	2	1.2	1.2	1.2	153.93	0.0028674	2.3427	706260000	4	0	0.976305	3.64984	0	gi|328780295	gi|328780295
25.053	25.0128	25.0804	25.2939	25.1786	25.1899			7	7	7	9.2	9.2	9.2	117.81	0	15.508	228340000	15	1.8406	0.291138	-0.172049	-1.21497	gi|328780322;gi|1032012126;gi|1031996968	gi|328780322;gi|1032012126
NaN	23.0407	23.3896	NaN	23.9747	NaN			2	2	2	5.8	5.8	5.8	45.708	0.00074571	2.9871	66495000	3	0	0.975949	-0.759509	0	gi|328780419;gi|328780421	gi|328780419;gi|328780421
24.4727	24.3167	24.5212	24.6162	24.3218	24.3929			2	2	2	15.6	15.6	15.6	12.686	0.000392	3.8377	140740000	8	0.0208631	0.989543	-0.00676219	-0.0325041	gi|328780475;gi|328780473	gi|328780475;gi|328780473
25.7267	25.3446	24.5214	25.0324	24.8163	25.5022			3	3	3	39.2	39.2	39.2	18.147	0	14.67	236220000	12	0.0688157	0.923426	0.0806007	0.158281	gi|328780478	gi|328780478
32.194	32.2552	32.3042	32.3159	32.3394	32.3362			50	50	2	61.9	61.9	2.1	97.716	0	323.31	33267000000	403	1.14089	0.629128	-0.0793597	-0.597982	gi|328780480	gi|328780480
22.5488	22.7511	23.4609	NaN	23.106	23.7414			3	3	3	5.8	5.8	5.8	79.458	0	4.8017	48004000	4	0.488521	0.430067	-0.50347	-0.952797	gi|328780490	gi|328780490
24.9034	25.2877	25.1426	25.6176	25.4989	25.5987			4	4	4	33.1	33.1	33.1	18.384	0	23.097	264800000	9	1.75779	0.099987	-0.460524	-2.11317	gi|328780504	gi|328780504
26.0659	26.5849	26.4713	26.1036	26.2153	26.6832			6	6	6	22.9	22.9	22.9	45.314	0	35.264	537460000	18	0.0582617	0.945537	0.0399653	0.118467	gi|328780564;gi|571511719	gi|328780564;gi|571511719
25.2136	25.141	25.6881	25.208	25.5312	25.4421			7	7	7	7.9	7.9	7.9	130.8	0	9.7367	267170000	9	0.0830418	0.924596	-0.046182	-0.15562	gi|328780628	gi|328780628
22.933	22.8868	22.1592	22.7338	22.6977	23.5457			1	1	1	5.1	5.1	5.1	51.651	0.00039154	3.8151	46965000	2	0.373389	0.554141	-0.332728	-0.702822	gi|328780719	gi|328780719
24.9503	25.3932	25.4031	23.7679	24.0579	24.7831			2	2	2	10.1	10.1	10.1	27.889	0	4.8269	193840000	7	1.44336	0.0662241	1.04593	2.39455	gi|571576216;gi|328780739;gi|571576218	gi|571576216;gi|328780739;gi|571576218
24.8865	24.3498	25.1347	25.6557	25.3304	25.2816			2	2	2	14	14	14	19.886	0	7.0181	244280000	11	1.14489	0.159973	-0.632238	-1.75769	gi|328780745	gi|328780745
23.6322	23.7994	23.3949	23.698	23.8809	23.8329			2	2	2	5	5	5	67.39	0	18.607	84640000	8	0.68527	0.459243	-0.195071	-0.850032	gi|571576226;gi|571576224;gi|328780747	gi|571576226;gi|571576224;gi|328780747
21.836	21.9326	NaN	NaN	NaN	NaN			1	1	1	2.3	2.3	2.3	94.096	0	21.485	11680000	4	0	0.975593	NaN	0	gi|328780754;gi|571576255	gi|328780754;gi|571576255
26.771	26.66	27.0219	26.6054	26.4989	26.446			12	12	12	26.4	26.4	26.4	61.199	0	40.47	679440000	35	1.21003	0.243757	0.300858	1.38747	gi|328780766	gi|328780766
27.1753	26.8708	27.2231	27.4874	27.2868	27.1663			9	9	9	29.2	29.2	29.2	53.465	0	46.854	953170000	32	0.705808	0.430564	-0.223794	-0.914544	gi|328780822;gi|571576090	gi|328780822;gi|571576090
28.4737	28.4289	28.4565	28.3581	28.0987	28.1275			11	11	11	58.7	58.7	58.7	27.06	0	70.974	2093500000	65	1.44382	0.239945	0.258265	1.41025	gi|571576101;gi|328780825;gi|571576092;gi|571576096	gi|571576101;gi|328780825;gi|571576092;gi|571576096
25.4803	25.9026	25.5383	25.3606	25.7076	25.8488			3	3	3	24	24	24	19.511	0	27.254	323970000	18	0.00231732	1	0.00139236	0.00470028	gi|328780829	gi|328780829
23.1686	23.3924	22.6117	23.0676	23.3627	23.0294			1	1	1	3.2	3.2	3.2	49.164	0.0010957	2.6099	62251000	6	0.138798	0.858337	-0.0956732	-0.269594	gi|328780831	gi|328780831
NaN	23.5816	22.145	NaN	21.8093	NaN			1	1	1	0.9	0.9	0.9	221.8	0.0062478	1.9569	21979000	1	0	0.975236	1.05407	0	gi|328780904	gi|328780904
NaN	NaN	NaN	23.9109	24.0136	24.1762			2	2	2	11.7	11.7	11.7	26.774	0	5.1117	67390000	3	0	0.974881	NaN	0	gi|328781008	gi|328781008
24.6229	24.4745	24.9242	25.0039	24.8674	24.907			6	6	6	24.9	24.9	24.9	48.545	0	9.9608	179700000	7	0.846217	0.355703	-0.252176	-1.05787	gi|328781029	gi|328781029
27.556	27.503	27.6535	27.5161	27.6273	27.9492			13	13	13	18.8	18.8	18.8	104.53	0	103.84	1301100000	44	0.389409	0.676152	-0.12666	-0.534143	gi|328781034;gi|571548834	gi|328781034;gi|571548834
28.0429	28.0149	27.5227	28.2078	27.9136	27.8764			8	8	8	21.7	21.7	21.7	51.99	0	18.85	1592400000	42	0.281854	0.722486	-0.139142	-0.465653	gi|328781096	gi|328781096
24.6043	25.2295	24.6474	24.4783	24.8768	24.7643			3	3	3	11.2	11.2	11.2	42.228	0	8.1984	178390000	10	0.198376	0.806565	0.120597	0.361181	gi|571549061;gi|571549056;gi|328781105;gi|571549053;gi|571549050;gi|571549047	gi|571549061;gi|571549056;gi|328781105;gi|571549053;gi|571549050;gi|571549047
27.2071	27.1626	26.8682	27.057	27.336	27.5506			8	8	8	36.1	36.1	36.1	36.218	0	125.45	951700000	29	0.589947	0.461925	-0.235247	-0.84587	gi|328781115	gi|328781115
23.3677	23.7566	23.8779	24.0899	24.6702	25.005			5	5	5	18.2	18.2	18.2	35.24	0	11.051	118930000	10	1.39244	0.078566	-0.920961	-2.25473	gi|328781128	gi|328781128
24.663	23.9754	23.5584	24.1213	23.9215	23.5918			2	2	2	10.8	10.8	10.8	37.548	0	5.5504	105090000	6	0.2023	0.76499	0.187335	0.409801	gi|328781144	gi|328781144
27.4999	27.3583	27.3777	27.6068	27.6308	27.8729			4	4	4	20.1	20.1	20.1	26.021	0	106.1	1223600000	34	1.41643	0.223104	-0.29151	-1.48856	gi|328781169	gi|328781169
28.4145	28.3639	28.2081	28.3974	28.4568	28.8524			15	15	15	50	50	50	49.181	0	307.41	2360200000	91	0.703229	0.419075	-0.240053	-0.938712	gi|328781218;gi|1032029094;gi|571549603;gi|571549598;gi|571549591	gi|328781218;gi|1032029094;gi|571549603;gi|571549598;gi|571549591
29.1943	29.0496	29.2681	29.0465	28.8417	28.7805			22	22	22	35.5	35.5	35.5	79.908	0	194.96	3422800000	97	1.28139	0.244284	0.281103	1.38558	gi|571548426;gi|571548422;gi|571548419;gi|571548416;gi|571548412;gi|328781289	gi|571548426;gi|571548422;gi|571548419;gi|571548416;gi|571548412;gi|328781289
NaN	NaN	23.5803	23.6063	23.5961	22.9774			1	1	1	15.1	15.1	15.1	20.14	0	4.6426	48012000	5	0	0.974525	0.18704	0	gi|571548456;gi|328781423	gi|571548456;gi|328781423
27.0818	27.5188	26.798	27.2896	27.2754	27.4749			17	16	16	21.1	20.5	20.5	128.11	0	100.51	988900000	40	0.414834	0.577877	-0.213797	-0.669656	gi|571548485;gi|328781428	gi|571548485;gi|328781428
24.7023	24.8998	24.9132	25.0377	25.1425	25.1611			3	3	3	14.6	14.6	14.6	27.03	0	19.386	204230000	6	1.61102	0.2053	-0.275301	-1.54446	gi|328781437	gi|328781437
25.1139	23.9148	23.966	24.4862	24.0461	24.2634			2	2	2	21.5	21.5	21.5	25.802	0	13.65	138570000	12	0.0556255	0.939891	0.0663217	0.129653	gi|328781452	gi|328781452
27.4374	27.2528	27.4476	27.3885	27.5148	27.0808			10	10	10	33.4	33.4	33.4	44.202	0	82.784	1083300000	55	0.131182	0.895851	0.051225	0.210297	gi|571500920;gi|571500917;gi|328781475	gi|571500920;gi|571500917;gi|328781475
23.816	23.2017	23.5876	24.3254	24.0805	23.9142			4	4	4	21.1	21.1	21.1	27.984	0	14.137	93703000	12	1.24588	0.152646	-0.571599	-1.81225	gi|328781494	gi|328781494
24.364	24.2096	24.7641	24.4365	23.9366	24.4657			4	4	4	8.7	8.7	8.7	93.002	0	10.714	137390000	7	0.280861	0.709014	0.166264	0.491487	gi|571558001;gi|328781619;gi|571558005	gi|571558001;gi|328781619;gi|571558005
27.67	28.1497	27.5135	26.1959	26.2662	26.1078	+	ITB-N-AL_RJB-N-AL	3	3	3	21.2	21.2	21.2	20.022	0	186.18	962720000	16	2.89225	0.00266667	1.58776	5.3499	gi|328781625;gi|571552254;gi|328781627;gi|571552263	gi|328781625;gi|571552254;gi|328781627;gi|571552263
23.3115	22.9494	NaN	23.3705	23.2996	23.3952			18	1	1	33	2.1	2.1	85.161	0	5.3642	51377000	4	0.684798	0.437839	-0.224685	-0.93655	gi|571552351;gi|328781636	gi|571552351;gi|328781636
24.4625	24.1832	24.4639	24.702	24.9537	25.2072			3	3	3	16.8	16.8	16.8	30.731	0	13.831	165360000	8	1.5544	0.0957467	-0.584447	-2.13973	gi|328781664	gi|328781664
25.1329	24.9764	24.8021	25.0455	24.8664	25.3418			9	9	9	10.6	10.6	10.6	165.85	0	31.885	212900000	16	0.271563	0.753953	-0.11412	-0.425222	gi|571527614;gi|571527612;gi|328781687;gi|328781685	gi|571527614;gi|571527612;gi|328781687;gi|328781685
24.9007	25.2218	24.4608	25.1296	25.2721	24.3265			5	5	5	6.9	6.9	6.9	87.73	0	9.1988	197010000	8	0.0448516	0.95403	-0.0482922	-0.103231	gi|328781706	gi|328781706
27.8765	27.4731	27.6328	27.6699	27.7652	27.7817			28	28	28	15.6	15.6	15.6	294.57	0	253.28	1375400000	101	0.253497	0.813473	-0.0781288	-0.351379	gi|571527211;gi|571527203;gi|571527193;gi|571527189;gi|328781722	gi|571527211;gi|571527203;gi|571527193;gi|571527189;gi|328781722
25.6809	24.9966	25.4063	26.1894	24.8193	25.5435			2	2	2	11.7	11.7	11.7	20.069	0	5.5045	300000000	6	0.129481	0.846365	-0.156143	-0.287631	gi|328781731	gi|328781731
22.9086	22.9978	22.1102	NaN	22.7746	22.8555			1	1	1	11.3	11.3	11.3	32.939	0.00039604	4.0782	35790000	7	0.141435	0.841098	-0.142846	-0.306849	gi|571527397;gi|571527394;gi|328781812;gi|571527387	gi|571527397;gi|571527394;gi|328781812;gi|571527387
30.1321	30.2468	30.403	30.25	30.4221	30.2845			13	13	13	29.3	29.3	29.3	59.495	0	323.31	8106400000	117	0.243217	0.841415	-0.0582136	-0.299305	gi|571564335;gi|328781845	gi|571564335;gi|328781845
29.6529	29.5394	29.6001	29.6317	29.6822	29.8197			13	13	13	60.8	60.8	60.8	31.721	0	140.82	5628800000	110	0.80915	0.563108	-0.113749	-0.689244	gi|328781872;gi|66521356	gi|328781872;gi|66521356
28.2005	28.5535	28.4661	28.1446	28.0856	28.1968			3	3	3	3.6	3.6	3.6	103.95	0.0010905	2.525	2039900000	4	1.12103	0.278992	0.264367	1.2535	gi|328781876;gi|571564467;gi|571564463;gi|1032007933	gi|328781876;gi|571564467;gi|571564463;gi|1032007933
27.1448	26.9098	27.1614	27.7732	27.9177	27.5502	+	ITB-N-AL_RJB-N-AL	18	18	18	17.2	17.2	17.2	162.67	0	70.825	1126100000	64	2.13401	0.0433289	-0.675047	-2.88157	gi|571570192;gi|571570190;gi|328781964;gi|571570187	gi|571570192;gi|571570190;gi|328781964;gi|571570187
23.5017	22.7137	22.386	23.0559	23.3504	22.8592			3	3	3	5.1	5.1	5.1	104.26	0	10.268	52630000	9	0.242337	0.714566	-0.221405	-0.480762	gi|328781990	gi|328781990
30.2247	30.0895	30.0666	30.0407	29.9902	30.0784			13	13	13	53.5	53.5	53.5	41.399	0	323.31	7020400000	137	0.748343	0.641974	0.0905011	0.581874	gi|328781995	gi|328781995
22.7224	22.1927	21.8231	23.1217	22.0691	22.2938			2	2	2	2.8	2.8	2.8	124.53	0	5.2611	35216000	5	0.23707	0.712942	-0.248799	-0.485036	gi|328782031;gi|571552386	gi|328782031;gi|571552386
30.5627	30.7637	30.6908	30.3854	30.3065	30.6761			10	10	10	70.9	70.9	70.9	13.508	0	167.3	9786100000	80	0.787736	0.410649	0.216429	0.954291	gi|328782037	gi|328782037
24.994	24.8215	25.1689	25.5285	24.976	24.9999			5	5	5	9.7	9.7	9.7	65.085	0	10.247	226120000	17	0.348542	0.653616	-0.173304	-0.56577	gi|328782156	gi|328782156
27.3135	27.3225	27.4599	26.8407	26.6893	27.147			10	10	10	25.9	25.9	25.9	65.349	0	79.122	929110000	37	1.5296	0.123847	0.472973	1.94869	gi|328782218	gi|328782218
25.5824	24.9337	25.3859	25.4422	25.7209	25.0752			4	4	4	21.4	21.4	21.4	45.195	0	53.458	271150000	10	0.156622	0.839745	-0.112108	-0.304615	gi|328782255	gi|328782255
25.3402	25.2877	25.8376	25.6285	25.2961	25.161			7	7	7	10.1	10.1	10.1	102.62	0	17.834	284720000	27	0.22084	0.781229	0.126641	0.391359	gi|571533551;gi|328782257	gi|571533551;gi|328782257
23.0052	23.2907	23.8164	23.3799	23.1931	23.6043			1	1	1	7.5	7.5	7.5	21.358	0	8.0301	68535000	3	0.0274358	0.979904	-0.0217126	-0.0593836	gi|571579618;gi|328782283	gi|571579618;gi|328782283
29.4725	29.5321	29.4876	29.9107	29.9397	29.9414	+	ITB-N-AL_RJB-N-AL	15	15	15	40.6	40.6	40.6	67.97	0	323.31	5495500000	114	4.52967	0.0200482	-0.433182	-3.59547	gi|328782334	gi|328782334
31.1879	31.2359	31.193	31.3433	31.3484	31.3691			35	35	35	42.5	42.5	42.5	112.6	0	323.31	16106000000	257	3.0061	0.278703	-0.147999	-1.26359	gi|328782359	gi|328782359
28.7351	29.1204	28.9085	28.962	29.1406	29.1673			7	7	7	7.4	7.4	7.4	99.727	0	18.306	3331800000	45	0.584559	0.529226	-0.168629	-0.737343	gi|571523747;gi|571523743;gi|328782499	gi|571523747;gi|571523743;gi|328782499
28.2299	28.341	28.4232	28.3919	28.425	28.4402			20	20	20	31.5	31.5	31.5	103.93	0	152.82	2188300000	76	0.690797	0.661751	-0.0876776	-0.555673	gi|571523826;gi|571523818;gi|328782508;gi|571523811;gi|571523807;gi|571523803;gi|571523799	gi|571523826;gi|571523818;gi|328782508;gi|571523811;gi|571523807;gi|571523803;gi|571523799
27.439	27.2951	26.6216	26.6436	27.0354	27.2058			2	2	2	25.4	25.4	25.4	12.893	0	5.4815	863160000	8	0.200188	0.782531	0.156933	0.390432	gi|328782520	gi|328782520
22.601	22.3169	22.661	22.7812	22.7821	23.107			1	1	1	3	3	3	73.072	0.00039651	4.1037	42612000	2	1.12748	0.231806	-0.363782	-1.44509	gi|571568218;gi|571568215;gi|328782547	gi|571568218;gi|571568215;gi|328782547
26.9812	26.1386	26.4319	26.0828	26.3769	26.3327			6	6	6	29.6	29.6	29.6	27.082	0	36.762	556110000	11	0.40789	0.557309	0.253123	0.696588	gi|328782553;gi|571501484	gi|328782553;gi|571501484
29.9323	30.1825	30.3277	30.2247	30.3332	30.5171			23	23	23	50.3	50.3	50.3	65.701	0	264.65	8251900000	151	0.665611	0.455061	-0.210836	-0.865492	gi|571501394;gi|328782568	gi|571501394;gi|328782568
30.995	30.9401	31.1153	30.9993	31.1837	31.1914			24	24	24	54.5	54.5	54.5	55.679	0	323.31	14661000000	214	0.593488	0.630754	-0.108017	-0.595603	gi|328782596;gi|571579395	gi|328782596
24.0699	23.8026	23.8511	23.8221	24.0671	23.1216			4	4	4	3.6	3.6	3.6	131.04	0	6.1005	94013000	7	0.33187	0.625108	0.237583	0.60151	gi|328782619;gi|571553124;gi|571553121	gi|328782619;gi|571553124;gi|571553121
24.6478	24.3163	24.4754	23.7743	24.1996	23.6043			3	3	3	15.1	15.1	15.1	27.202	0.00039761	4.1309	121060000	6	1.4337	0.105774	0.620407	2.05936	gi|328782625;gi|571553146	gi|328782625;gi|571553146
27.9761	27.83	28.0186	27.8029	28.0392	27.8118			14	14	14	28.1	28.1	28.1	80.246	0	121.73	1565400000	46	0.232455	0.844887	0.0569369	0.290298	gi|571552871;gi|571552867;gi|571552849;gi|328782716	gi|571552871;gi|571552867;gi|571552849;gi|328782716
25.6004	25.1915	25.4015	25.4729	25.5724	25.527			8	8	8	10.5	10.5	10.5	123.48	0	30.445	290890000	22	0.446986	0.650042	-0.126289	-0.570172	gi|328782752	gi|328782752
25.2771	NaN	24.0116	23.4179	23.5034	23.0099			3	3	3	6.5	6.5	6.5	79.006	0.00073828	2.807	91296000	5	1.09895	0.119205	1.33397	2.18351	gi|571571165;gi|571571159;gi|571571150;gi|328782774;gi|571571172	gi|571571165;gi|571571159;gi|571571150;gi|328782774;gi|571571172
NaN	NaN	NaN	24.824	23.6595	22.8701			2	2	2	8.5	8.5	8.5	35.822	0	5.9323	81325000	1	0	0.97417	NaN	0	gi|328782800;gi|571571407	gi|328782800;gi|571571407
24.7707	24.8101	23.9342	24.3193	23.7458	23.8354			2	2	2	8.7	8.7	8.7	51.089	0	5.1625	128120000	9	0.732492	0.285698	0.538155	1.23252	gi|328782806	gi|328782806
24.0969	24.342	24.41	24.1898	24.2851	24.1414			3	3	3	6.1	6.1	6.1	81.859	0	9.3102	123000000	4	0.303238	0.789032	0.0775388	0.380041	gi|571571540;gi|328782832	gi|571571540;gi|328782832
25.6408	25.7431	26.1832	25.9658	25.6559	24.9			5	5	5	10.9	10.9	10.9	91.187	0	29.667	353760000	18	0.414548	0.515418	0.348465	0.761528	gi|328782914	gi|328782914
27.7095	28.0141	27.814	27.1509	27.2479	27.425			10	10	10	8.2	8.2	8.2	190.97	0	284.57	1250800000	52	2.0493	0.0558763	0.57126	2.5955	gi|328782977	gi|328782977
27.9477	28.0405	27.795	27.8953	28.0216	27.975			15	15	15	29.6	29.6	29.6	73.11	0	116.08	1590000000	60	0.170159	0.900224	-0.0362549	-0.20084	gi|571576551;gi|328782992	gi|571576551;gi|328782992
23.3952	23.5559	22.5128	24.9544	23.6952	24.8196			2	2	2	7.7	7.7	7.7	45.069	0.00038835	3.7131	107950000	4	1.21972	0.0894845	-1.33509	-2.17348	gi|571576679;gi|328783015;gi|1032013682	gi|571576679;gi|328783015;gi|1032013682
28.8115	28.899	28.7079	28.6172	28.6192	28.5367			23	23	23	17.8	17.8	17.8	221.48	0	313.08	2700200000	115	1.60144	0.262186	0.215096	1.33133	gi|328783026	gi|328783026
27.6179	27.7439	27.9241	27.5079	27.4979	27.7365			10	10	10	29.7	29.7	29.7	50.631	0	68.155	1329500000	45	0.698682	0.468179	0.181146	0.830214	gi|328783051	gi|328783051
24.4968	23.6149	24.3572	24.6282	24.0342	24.7301			4	4	4	10.7	10.7	10.7	60.224	0	10.567	131480000	13	0.368774	0.565494	-0.307902	-0.685361	gi|328783055	gi|328783055
25.1857	25.113	25.9197	26.0919	25.6251	25.4389			4	4	4	15.3	15.3	15.3	27.311	0	7.5077	349380000	10	0.411646	0.528542	-0.312511	-0.73945	gi|328783062;gi|571502252;gi|571502248	gi|328783062;gi|571502252;gi|571502248
24.4398	23.7249	24.4497	23.8925	23.7893	23.9424			3	3	3	9.1	9.1	9.1	40.426	0	36.459	107610000	9	0.605897	0.407401	0.330061	0.959061	gi|571501639;gi|328783135	gi|571501639;gi|328783135
24.1301	22.9923	22.2729	23.2337	23.0556	23.6621			1	1	1	6	6	6	28.095	0	10.355	64264000	4	0.118487	0.853979	-0.185386	-0.276774	gi|328783193	gi|328783193
24.9752	24.3584	25.3032	24.823	24.6277	24.3541			1	1	1	1.8	1.8	1.8	48.89	0.0059358	2.0035	178890000	6	0.377262	0.571694	0.277358	0.678904	gi|328783236	gi|328783236
22.8339	22.891	23.0916	23.4184	22.8133	NaN			1	1	1	7.8	7.8	7.8	25.641	0.0035638	2.2303	45139000	2	0.279509	0.705534	-0.177015	-0.510071	gi|328783275	gi|328783275
24.3469	NaN	24.8334	25.7287	24.7079	25.1969			4	4	4	14.5	14.5	14.5	43.437	0	10.756	197500000	5	0.625128	0.322549	-0.621065	-1.19088	gi|328783311	gi|328783311
27.2147	26.944	27.2173	27.0808	26.9447	26.8546			9	9	9	63.9	63.9	63.9	20.164	0	231.47	869240000	37	0.669642	0.499827	0.165307	0.779775	gi|328783319	gi|328783319
28.3487	28.3233	28.4307	28.1524	28.29	28.5744			9	9	9	23.6	23.6	23.6	44.924	0	71.906	2200600000	42	0.0785259	0.942494	0.0286115	0.125266	gi|328783393	gi|328783393
31.7319	31.6614	31.995	32.2882	31.9681	32.1065			11	11	11	74.2	74.2	74.2	20.6	0	305.79	27076000000	163	1.11125	0.249333	-0.324864	-1.36799	gi|66524882;gi|571574972;gi|328783429;gi|110763671;gi|1032012174	gi|66524882;gi|571574972;gi|328783429;gi|110763671;gi|1032012174
27.7867	27.6318	27.5258	28.047	27.9067	28.0594			9	9	9	34.5	34.5	34.5	45.94	0	98.899	1484900000	53	1.7741	0.137628	-0.356268	-1.8731	gi|328783450	gi|328783450
23.1943	NaN	23.1436	NaN	23.1705	23.3609			3	3	3	7.2	7.2	7.2	59.031	0	4.522	56333000	3	0.366808	0.735978	-0.0967255	-0.487232	gi|571574440;gi|328783464	gi|571574440;gi|328783464
28.2919	27.7643	27.6193	28.1126	27.7608	28.2264			11	11	11	32.8	32.8	32.8	44.092	0	149.34	1628500000	29	0.222783	0.768351	-0.141414	-0.406626	gi|571575119;gi|328783479;gi|571575116	gi|571575119;gi|328783479;gi|571575116
25.0696	24.8877	24.3286	24.9937	24.1272	24.7592			6	6	6	14.4	14.4	14.4	64.7	0	12.39	174800000	7	0.147333	0.839197	0.135264	0.306332	gi|328783525	gi|328783525
23.7783	23.5967	23.7128	23.841	23.733	24.175			2	2	2	7.5	7.5	7.5	49.83	0	7.1469	90441000	6	0.701789	0.436286	-0.220395	-0.906102	gi|571575253;gi|328783537	gi|571575253;gi|328783537
27.2705	27.1507	27.0606	26.9607	27.2111	26.9748			9	9	9	26.2	26.2	26.2	53.601	0	82.286	894220000	30	0.478276	0.662622	0.111776	0.554822	gi|328783568	gi|328783568
21.3231	21.8759	21.0666	20.3502	21.1493	21.793			1	1	1	1.1	1.1	1.1	110.36	0.008766	1.7192	16192000	5	0.270116	0.660475	0.324357	0.55848	gi|328783717	gi|328783717
25.9485	25.9372	26.0595	25.5351	25.6964	26.1239			6	6	6	13.4	13.4	13.4	64.022	0	10.182	387850000	12	0.473526	0.554562	0.196545	0.702078	gi|328783748	gi|328783748
27.538	27.6257	27.4827	27.8049	27.6371	27.9295			7	7	7	22.4	22.4	22.4	48.119	0	65.387	1313700000	42	1.20322	0.282281	-0.241699	-1.24325	gi|571544251;gi|571544247;gi|328783809;gi|1032027206	gi|571544251;gi|571544247;gi|328783809
29.4882	29.2908	29.8379	29.163	28.7909	28.5639			5	5	5	58.4	58.4	58.4	10.358	0	32.233	4133000000	51	1.37906	0.10511	0.699696	2.07739	gi|328783818	gi|328783818
27.54	28.1518	27.849	27.4822	27.3903	27.3173			7	7	7	22.3	22.3	22.3	44.521	0	34.944	1297200000	25	1.15747	0.195186	0.450339	1.59152	gi|328783826	gi|328783826
26.1429	26.1969	26.278	26.5928	25.8479	26.2192			7	7	7	16.4	16.4	16.4	61.993	0	26.441	481740000	29	0.021379	0.988873	-0.0140114	-0.0439805	gi|328783837	gi|328783837
23.4329	23.1934	22.6282	23.5849	24.1359	23.341			5	4	4	19.9	17.2	17.2	33.318	0	6.0015	69044000	4	0.834176	0.243841	-0.602391	-1.38499	gi|571544441;gi|328783843;gi|110758787	gi|571544441;gi|328783843;gi|110758787
27.2173	27.3709	27.2179	27.4051	27.4768	27.3378			15	15	15	19.1	19.1	19.1	138.67	0	58.039	1051200000	38	0.994923	0.466891	-0.137838	-0.835516	gi|571519499;gi|328783917	gi|571519499;gi|328783917
NaN	21.7919	21.3399	21.3162	NaN	21.2384			1	1	1	4.7	4.7	4.7	26.717	0.003916	2.2073	14014000	2	0.474669	0.495502	0.288606	0.876349	gi|48140540;gi|328784004	gi|48140540;gi|328784004
26.05	25.8359	25.5651	25.552	25.4991	25.1707			2	2	2	27.4	27.4	27.4	13.647	0	7.9137	324980000	6	1.04544	0.233778	0.409755	1.44217	gi|328784006	gi|328784006
23.6772	24.0521	24.6546	NaN	NaN	NaN			2	2	2	13.7	13.7	13.7	20.703	0	23.235	60114000	3	0	0.973815	NaN	0	gi|328784032;gi|571519221	gi|328784032;gi|571519221
24.8052	NaN	NaN	25.0077	24.2947	24.2931			3	3	3	7	7	7	86.314	0.0003861	3.5135	116480000	2	0	0.97346	0.273354	0	gi|328784051;gi|571519307	gi|328784051;gi|571519307
25.4918	25.0959	25.4069	25.428	25.2201	25.4476			5	5	5	9.4	9.4	9.4	86.948	0	7.4689	272230000	11	0.0848665	0.934863	-0.0336838	-0.139972	gi|328784089	gi|328784089
29.3671	29.4481	29.1385	28.9683	29.0728	29.1788			4	4	4	51.4	51.4	51.4	12.017	0	33.265	3822800000	25	1.03631	0.31092	0.244589	1.16003	gi|328784195	gi|328784195
24.5841	24.1781	23.4823	24.0533	24.5727	24.9283			2	2	2	9.8	9.8	9.8	35.167	0	54.968	138090000	7	0.459885	0.460317	-0.436616	-0.856267	gi|571534104;gi|571534100;gi|571534096;gi|328784243	gi|571534104;gi|571534100;gi|571534096;gi|328784243
23.5246	23.3156	23.3522	24.563	23.6973	22.6772			6	6	6	4.1	4.1	4.1	253.36	0	6.9189	80833000	4	0.171157	0.786656	-0.248383	-0.382854	gi|328784281;gi|571528079	gi|328784281;gi|571528079
24.1442	NaN	NaN	24.2927	24.1652	24.005			3	3	3	13.5	13.5	13.5	36.298	0	4.4192	114940000	1	0	0.973106	-0.010081	0	gi|328784367	gi|328784367
29.4184	29.365	29.1261	29.3711	29.5316	29.6035			12	12	12	32.3	32.3	32.3	60.239	0	129.47	4374300000	68	0.8136	0.421946	-0.19884	-0.933015	gi|571558837;gi|328784430	gi|571558837;gi|328784430
24.1381	24.1007	24.4611	24.5711	24.4504	24.6005			5	5	5	9.3	9.3	9.3	76.074	0	13.039	133620000	8	1.17247	0.244624	-0.3074	-1.37677	gi|328784443	gi|328784443
24.7696	24.3758	23.701	24.8128	24.6605	25.4159			4	4	4	17.4	17.4	17.4	38.157	0	7.4075	168370000	10	0.812116	0.240568	-0.680913	-1.3953	gi|571558993;gi|571558990;gi|328784463;gi|1032006470	gi|571558993;gi|571558990;gi|328784463;gi|1032006470
NaN	NaN	NaN	21.2255	21.5253	22.2937			1	1	1	0.9	0.9	0.9	147.83	0.0081605	1.7893	10450000	2	0	0.972751	NaN	0	gi|571558725;gi|571558722;gi|571558717;gi|328784516	gi|571558725;gi|571558722;gi|571558717;gi|328784516
27.5359	27.3187	27.5012	28.0217	27.6798	27.803			10	10	10	32.3	32.3	32.3	61.21	0	61.652	1314500000	48	1.47298	0.162752	-0.382917	-1.73617	gi|328784556;gi|571558857	gi|328784556;gi|571558857
24.729	24.6423	24.3995	24.3266	24.3764	24.0039			3	3	3	12.2	12.2	12.2	40.745	0	28.374	139410000	7	1.09106	0.24091	0.354656	1.40274	gi|571553355;gi|328784558;gi|571553349	gi|571553355;gi|328784558;gi|571553349
21.6053	22.6212	22.2378	NaN	22.1177	NaN			1	1	1	5.3	5.3	5.3	26.407	0	4.8102	19944000	3	0	0.972397	0.0371234	0	gi|328784560	gi|328784560
24.8631	23.9324	23.9437	24.5577	24.3895	24.73			4	4	4	9.8	9.8	9.8	54.741	0	13.443	139770000	11	0.410419	0.528953	-0.312703	-0.738115	gi|571553440;gi|66534424;gi|328784577	gi|571553440;gi|66534424;gi|328784577
26.9282	26.9683	27.1804	27.256	26.9512	27.3425			11	11	11	31.9	31.9	31.9	53.798	0	211.9	907680000	41	0.481703	0.589692	-0.157581	-0.650713	gi|328784586	gi|328784586
26.4996	26.5767	26.1626	26.7161	26.5267	26.965			8	8	8	20.4	20.4	20.4	74.16	0	108.68	640830000	31	0.833733	0.312967	-0.322934	-1.1548	gi|328784604;gi|571553605	gi|328784604;gi|571553605
25.4311	25.7899	25.5807	26.178	25.5858	25.9669			4	4	4	19.9	19.9	19.9	36.601	0	47.472	352680000	16	0.698226	0.373527	-0.309612	-1.02477	gi|328784609;gi|571553619	gi|328784609;gi|571553619
30.4513	30.4244	30.3424	30.0956	30.2746	30.3049			36	36	36	47.2	47.2	47.2	107.69	0	323.31	8352100000	181	1.16519	0.361282	0.181021	1.04605	gi|328784616;gi|571553669	gi|328784616;gi|571553669
25.5333	25.534	25.4472	25.5222	25.5862	25.4299			4	4	4	30.8	30.8	30.8	24.891	0	66.155	296220000	10	0.0508314	0.985197	-0.00794856	-0.0517055	gi|328784622;gi|571553681	gi|328784622;gi|571553681
23.237	22.9935	22.3519	24.2771	23.2289	23.3412			2	2	2	9.9	9.9	9.9	24.275	0.00038565	3.4634	65870000	6	0.824298	0.233958	-0.754951	-1.43971	gi|328784649	gi|328784649
28.1169	28.1055	28.0171	28.135	28.0799	28.1603			23	23	23	33.1	33.1	33.1	128.54	0	140.22	1852600000	100	0.50061	0.828585	-0.045248	-0.324378	gi|328784654	gi|328784654
27.1528	27.1346	26.8704	26.3056	26.4658	25.9077	+	ITB-N-AL_RJB-N-AL	8	8	8	42.1	42.1	42.1	24.576	0	52.666	677800000	13	1.9199	0.0444903	0.826201	2.8556	gi|328784667	gi|328784667
24.7389	24.3456	24.6135	24.5138	23.8237	23.7203			4	4	4	14.5	14.5	14.5	40.738	0	12.363	139390000	18	0.930129	0.226429	0.546762	1.45897	gi|328784738	gi|328784738
26.0336	25.6557	25.6504	25.8832	26.0832	25.8342			4	4	4	13.7	13.7	13.7	33.142	0	8.3797	374560000	15	0.446399	0.612003	-0.153631	-0.619572	gi|328784752	gi|328784752
22.8306	22.445	22.7453	23.2954	24.0657	23.0438			4	4	4	13.1	13.1	13.1	43.06	0	4.406	67577000	10	1.13633	0.143742	-0.794693	-1.85289	gi|328784765	gi|328784765
23.3224	22.7783	23.4779	23.6667	23.7315	23.4569			2	2	2	5.6	5.6	5.6	53.387	0.00073665	2.7442	70122000	6	0.869514	0.268048	-0.425475	-1.29839	gi|328784792	gi|328784792
21.8018	20.8291	22.5325	21.7461	22.1828	22.2754			3	3	3	2.4	2.4	2.4	150.9	0	5.3062	25273000	10	0.266861	0.659709	-0.346935	-0.559872	gi|571544653;gi|571544650;gi|328784796	gi|571544653;gi|571544650;gi|328784796
23.9328	23.7343	23.182	23.6587	23.7425	23.6918			3	3	3	5.4	5.4	5.4	91.896	0	8.8531	87058000	6	0.132435	0.872694	-0.081295	-0.249429	gi|571512553;gi|328784883;gi|571512557	gi|571512553;gi|328784883;gi|571512557
24.4171	24.5942	24.0637	24.185	24.3883	24.4688			2	2	2	9.6	9.6	9.6	31.968	0	7.7525	133870000	10	0.0205635	0.986949	0.0109418	0.0394569	gi|328784913	gi|328784913
24.5271	24.3492	24.3391	24.9494	24.4649	25.0552			5	5	5	27.7	27.7	27.7	25.834	0	13.125	161970000	2	1.02378	0.236019	-0.418071	-1.43314	gi|328784942	gi|328784942
27.8237	28.1055	27.64	28.321	28.5472	28.5251			14	14	14	60.7	60.7	60.7	23.133	0	57.332	1883900000	41	1.77991	0.0654372	-0.608004	-2.40015	gi|328784953	gi|328784953
30.3591	30.3035	30.3204	30.3154	30.1236	30.3609			22	22	22	51.3	51.3	51.3	69.731	0	284.64	8182900000	155	0.338359	0.814709	0.0610415	0.349729	gi|328784982;gi|328784984	gi|328784982;gi|328784984
28.2713	28.13	28.6193	28.3189	28.305	28.3563			14	14	11	28.5	28.5	24	60.772	0	217.32	2097400000	63	0.0310762	0.982411	0.013485	0.0547726	gi|328784987;gi|1032022266	gi|328784987;gi|1032022266
28.8871	29.1376	29.1329	29.0546	29.277	29.3243			11	11	11	34.8	34.8	34.8	54.273	0	251.72	3645600000	71	0.639051	0.512382	-0.166104	-0.764517	gi|328784994;gi|571528578;gi|571528587;gi|571528584;gi|571528581	gi|328784994;gi|571528578;gi|571528587;gi|571528584;gi|571528581
20.3577	21.9325	NaN	NaN	NaN	NaN			1	1	1	1.9	1.9	1.9	67.067	0.009097	1.7124	5548700	1	0	0.972044	NaN	0	gi|571571903;gi|571571900;gi|328785040	gi|571571903;gi|571571900;gi|328785040
30.4081	30.4412	30.3473	30.2407	30.3644	30.1846			15	15	15	58.1	58.1	58.1	39.478	0	153.09	8411000000	82	1.06573	0.460087	0.13565	0.848762	gi|328785044	gi|328785044
25.4811	25.177	25.5351	25.848	26.0176	25.9625			4	4	4	10.4	10.4	10.4	56.115	0	13.979	334770000	12	1.9529	0.0632909	-0.544951	-2.4532	gi|328785078	gi|328785078
27.4911	27.0494	27.1895	27.2363	27.3521	27.279			7	7	7	36.1	36.1	36.1	23.008	0	82.762	999330000	28	0.124357	0.903031	-0.0457738	-0.195069	gi|328785087	gi|328785087
NaN	22.2359	21.1403	22.0485	22.2525	22.1678			1	1	1	4.1	4.1	4.1	33.408	0	8.5497	21828000	5	0.466355	0.452	-0.46818	-0.908427	gi|571572335;gi|571572329;gi|328785101	gi|571572335;gi|571572329;gi|328785101
28.4483	28.2858	28.2931	28.5226	28.3973	28.7055			12	12	12	29.8	29.8	29.8	49.405	0	60.876	2389800000	64	0.894243	0.396956	-0.199458	-0.977756	gi|328785105;gi|571572376	gi|328785105;gi|571572376
29.0722	29.0512	28.9299	29.2272	29.2187	29.3504			11	11	11	55.4	55.4	55.4	30.056	0	161.43	3666300000	66	1.80282	0.210433	-0.247669	-1.53383	gi|328785112	gi|328785112
25.5961	25.5788	25.2595	25.1948	25.3071	25.4045			3	3	3	7.2	7.2	7.2	54.157	0	8.6218	275220000	12	0.634119	0.499173	0.176001	0.781871	gi|328785120	gi|328785120
25.3708	25.679	25.6364	25.1292	25.4684	25.1689			5	5	5	15.2	15.2	15.2	53.721	0	15.857	319970000	11	0.99791	0.278424	0.306578	1.25596	gi|571568432;gi|328785280	gi|571568432;gi|328785280
28.4406	28.4641	28.7647	28.8396	28.5155	28.791			22	22	22	31	31	31	98.293	0	118.73	2602600000	95	0.474859	0.591054	-0.158938	-0.648289	gi|328785302	gi|328785302
25.3395	25.0975	25.1018	25.1313	25.1943	25.1034			8	8	8	6.7	6.7	6.7	182.49	0	18.583	231140000	19	0.163111	0.899956	0.0365861	0.198445	gi|571568680;gi|328785317	gi|571568680;gi|328785317
29.6146	29.5773	29.4105	29.6917	29.6824	29.7212			30	30	30	43.6	43.6	43.6	100.99	0	313.68	5081200000	147	1.21001	0.383741	-0.164294	-1.00298	gi|328785330	gi|328785330
25.8417	25.3339	25.3277	25.2501	25.6236	25.5543			3	3	3	13.3	13.3	13.3	28.268	0	10.645	289140000	14	0.0416568	0.968136	0.0251179	0.0822645	gi|328785395	gi|328785395
25.1777	24.9364	24.9287	24.8526	25.2124	24.4218			7	7	7	23.4	23.4	23.4	51.359	0	10.704	199140000	4	0.311954	0.672231	0.185387	0.540908	gi|328785490	gi|328785490
25.3428	22.7783	25.4621	24.9189	24.4694	25.1754			9	9	9	9.8	9.8	9.8	130.98	0	20.695	204860000	13	0.133896	0.828562	-0.326842	-0.327047	gi|328785529;gi|571565044	gi|328785529;gi|571565044
23.4274	23.2545	23.8127	23.2001	23.2288	NaN			1	1	1	5.1	5.1	5.1	36.741	0	13.456	58306000	3	0.560002	0.452902	0.28378	0.905853	gi|571502729;gi|571502724;gi|328785560	gi|571502729;gi|571502724;gi|328785560
28.6618	29.3093	29.0616	27.5993	27.8699	27.9867	+	ITB-N-AL_RJB-N-AL	1	1	1	2.5	2.5	2.5	31.967	0.0078713	1.846	2445400000	6	2.24493	0.0205333	1.19225	3.71698	gi|571535054;gi|571535047;gi|328785677	gi|571535054;gi|571535047;gi|328785677
24.0781	22.3068	23.8849	23.7928	24.0818	24.8374			2	2	2	14.5	14.5	14.5	31.688	0	5.9863	102010000	10	0.563297	0.338816	-0.81409	-1.09767	gi|328785731	gi|328785731
28.1252	27.927	28.0962	25.9567	26.0575	26.151	+	ITB-N-AL_RJB-N-AL	4	4	4	20	20	20	23.088	0	145.9	1169200000	14	4.73999	0	1.9944	10.8703	gi|571534565;gi|571534561;gi|328785742	gi|571534565;gi|571534561;gi|328785742
24.0212	23.8494	24.0389	24.3486	23.6369	23.3343			3	3	3	10.7	10.7	10.7	57.917	0.00039714	4.1269	97052000	6	0.254632	0.713471	0.196585	0.483412	gi|328785857;gi|1032026101	gi|328785857;gi|1032026101
22.715	22.5227	22.9629	22.8494	24.0602	NaN			2	2	2	9.2	9.2	9.2	44.067	0.00039588	4.0728	55070000	2	0.637917	0.302402	-0.721224	-1.24287	gi|328785860;gi|1032025256	gi|328785860;gi|1032025256
28.3986	28.4219	28.4447	27.2156	27.3023	27.5538	+	ITB-N-AL_RJB-N-AL	3	3	3	21.1	21.1	21.1	10.958	0	14.347	1686300000	16	3.3175	0.00259459	1.06455	5.26257	gi|328785946	gi|328785946
23.686	23.2518	23.526	23.5536	23.7395	23.4689			2	2	2	3	3	3	73.403	0.0062805	1.9988	74156000	6	0.264743	0.775919	-0.0993735	-0.397686	gi|328785951	gi|328785951
25.763	25.5268	24.9831	26.0752	25.3016	26.0705			9	9	9	18.2	18.2	18.2	81.102	0	71.035	329650000	18	0.494024	0.450947	-0.391448	-0.878536	gi|328785955	gi|328785955
22.4633	20.2447	22.369	21.7576	21.3558	NaN			1	1	1	2	2	2	73.653	0.0056022	2.0286	19623000	3	0.048082	0.940688	0.13563	0.12954	gi|571573109;gi|328786051	gi|571573109;gi|328786051
22.8881	NaN	20.3369	22.2769	NaN	NaN			1	1	1	1.2	1.2	1.2	161.69	0.0010949	2.6014	14775000	3	0	0.97169	-0.664382	0	gi|571573179;gi|571573177;gi|571573175;gi|571573173;gi|571573171;gi|571573169;gi|328786070	gi|571573179;gi|571573177;gi|571573175;gi|571573173;gi|571573171;gi|571573169;gi|328786070
25.6821	25.589	25.3744	24.6813	25.2855	25.1391			6	6	6	9.5	9.5	9.5	125.06	0	65.132	261930000	8	1.18555	0.168784	0.513191	1.6909	gi|328786150	gi|328786150
27.8848	27.8041	27.9855	28.2484	28.3067	28.1892			11	11	11	18.7	18.7	18.7	82.181	0	78.306	1750900000	58	2.33194	0.0874526	-0.35664	-2.19504	gi|328786212	gi|328786212
24.7402	25.8111	25.2325	NaN	NaN	NaN			2	2	2	9.5	9.5	9.5	26.391	0	10.15	132930000	3	0	0.971337	NaN	0	gi|571512751;gi|328786219	gi|571512751;gi|328786219
28.392	28.2844	28.4891	28.4164	28.2266	28.353			10	10	10	26.1	26.1	26.1	58.659	0	98.121	2143100000	65	0.279473	0.835425	0.0564721	0.311516	gi|328786226	gi|328786226
26.4508	26.2229	25.7568	26.4746	26.0872	26.5358			8	8	8	24.9	24.9	24.9	58.42	0	68.067	499360000	26	0.376299	0.597198	-0.22233	-0.639126	gi|328786253	gi|328786253
30.8685	30.857	30.7193	30.7577	30.8199	30.7147			22	22	22	38.9	38.9	38.9	78.097	0	323.31	11615000000	234	0.374821	0.829069	0.0508016	0.323933	gi|328786330	gi|328786330
24.8823	24.9359	25.2324	25.12	24.5512	24.8855			4	4	4	18.7	18.7	18.7	42.817	0	36.767	201770000	12	0.34494	0.664439	0.164632	0.55293	gi|328786339	gi|328786339
NaN	21.574	20.5169	NaN	21.4207	NaN			1	1	1	2.6	2.6	2.6	53.025	0.0078606	1.8223	7765000	1	0	0.970984	-0.375245	0	gi|328786427;gi|571554454;gi|571554450	gi|328786427;gi|571554454;gi|571554450
25.618	25.4265	25.8521	26.0048	25.7114	25.846			7	7	7	14	14	14	81.775	0	17.642	347160000	17	0.674017	0.447866	-0.221865	-0.889426	gi|571553992;gi|328786429	gi|571553992;gi|328786429
30.6891	30.6224	30.4311	30.2201	30.4821	30.2831			8	8	8	77	77	77	17.618	0	323.31	10220000000	165	1.07375	0.294883	0.25247	1.19926	gi|66517317;gi|328786450	gi|66517317;gi|328786450
23.2687	NaN	24.0234	23.6562	24.294	NaN			2	2	2	5.1	5.1	5.1	50.464	0	7.3926	63599000	4	0.241182	0.693453	-0.329098	-0.553999	gi|571554721;gi|571554717;gi|328786465	gi|571554721;gi|571554717;gi|328786465
27.7856	28.0856	27.7189	27.8372	27.8162	27.9766			19	19	19	25.5	25.5	25.5	124.52	0	151.76	1513300000	66	0.036478	0.980027	-0.0132968	-0.0594965	gi|328786485;gi|571554820	gi|328786485;gi|571554820
22.8084	22.6062	23.125	23.0392	22.1928	22.5201			1	1	1	5	5	5	20.91	0.0028767	2.3804	45170000	6	0.381877	0.573526	0.262495	0.674828	gi|328786515	gi|328786515
26.2865	26.792	26.1575	26.5243	25.893	26.7111			4	4	4	28.2	28.2	28.2	20.147	0	16.332	555280000	18	0.038744	0.963994	0.0358588	0.0865611	gi|328786521	gi|328786521
25.2873	25.0367	24.9343	25.1689	25.0154	25.3131			4	4	4	15	15	15	47.727	0	19.313	225570000	17	0.230398	0.821797	-0.0796878	-0.338247	gi|328786533	gi|328786533
26.7406	25.8924	25.5215	26.3625	26.2589	26.2329			6	6	6	33.6	33.6	33.6	30.023	0	43.629	490460000	23	0.255371	0.700454	-0.233257	-0.503843	gi|328786562;gi|328786564	gi|328786562;gi|328786564
28.7368	29.1366	29.3428	28.9056	28.7634	29.0376			6	6	6	12.5	12.5	12.5	65.832	0	9.2702	3309800000	10	0.36417	0.64708	0.169833	0.576239	gi|571555297;gi|328786568	gi|571555297;gi|328786568
26.2351	26.1829	25.9094	26.7535	26.5918	26.6373			5	5	5	27	27	27	32.802	0	75.865	550000000	22	2.10423	0.0558958	-0.551727	-2.60389	gi|328786659	gi|328786659
25.1165	25.5522	24.9033	25.6427	25.5812	25.6765			3	3	3	24.8	24.8	24.8	15.552	0	6.3383	284690000	9	1.07869	0.216291	-0.442791	-1.51141	gi|328786690	gi|328786690
24.7887	NaN	NaN	25.6217	24.5939	25.1145			2	2	2	3.2	3.2	3.2	77.572	0	7.7885	188320000	2	0	0.970631	-0.321314	0	gi|571554217;gi|571554214;gi|328786756	gi|571554217;gi|571554214;gi|328786756
27.1884	27.3843	27.5137	26.6096	26.4865	27.2852			5	5	5	20.7	20.7	20.7	34.867	0	139.05	909930000	13	1.00375	0.20368	0.568384	1.55441	gi|328786800;gi|571559643;gi|571559637	gi|328786800;gi|571559643;gi|571559637
25.2189	25.3592	25.5025	25.1403	25.0278	25.4098			6	6	6	20.4	20.4	20.4	51.652	0	60.74	256540000	22	0.527543	0.554984	0.167595	0.698862	gi|571559784;gi|571559781;gi|328786818;gi|571559774	gi|571559784;gi|571559781;gi|328786818;gi|571559774
23.4348	23.5002	24.0361	23.0377	23.277	23.1735			3	3	3	10.3	10.3	10.3	36.918	0.00037636	3.1364	71187000	4	1.14698	0.185098	0.494308	1.63315	gi|571559811;gi|328786822	gi|571559811;gi|328786822
24.6096	24.825	24.9914	25.2277	25.1312	24.6924			5	5	5	26.3	26.3	26.3	37.44	0	10.522	197170000	8	0.452613	0.555021	-0.208417	-0.698538	gi|571560376;gi|571560373;gi|328786929;gi|1032005885	gi|571560376;gi|571560373;gi|328786929;gi|1032005885
26.5183	26.0196	26.312	26.8688	26.5323	26.6527			3	3	3	18.5	18.5	18.5	19.713	0	19.386	584550000	17	1.07799	0.22642	-0.401258	-1.45924	gi|328786971	gi|328786971
23.8711	23.8786	23.2508	24.0373	24.6749	24.0763			2	2	2	5.8	5.8	5.8	57.77	0	7.2295	160730000	10	0.952116	0.215099	-0.596017	-1.51668	gi|328786999	gi|328786999
24.4935	24.4473	24.5609	23.9119	23.8527	24.228			4	4	4	8.6	8.6	8.6	71.638	0	10.964	127900000	9	1.84774	0.0770347	0.503033	2.27557	gi|328787087	gi|328787087
30.438	30.4539	30.5841	30.7327	30.77	30.7818			23	23	23	51.3	51.3	51.3	53.582	0	236.32	10393000000	179	2.28601	0.152814	-0.269519	-1.81358	gi|328787101	gi|328787101
22.3162	24.0617	24.1604	24.2515	24.6243	24.4583			4	4	4	2.1	2.1	2.1	224.85	0	6.4976	114910000	7	0.697985	0.264312	-0.931918	-1.31518	gi|328787106;gi|571561518;gi|571561514;gi|571561510;gi|571561506;gi|571561502	gi|328787106;gi|571561518;gi|571561514;gi|571561510;gi|571561506;gi|571561502
26.43	26.5021	26.4104	26.667	26.7255	26.7598			6	6	6	22.8	22.8	22.8	41.158	0	43.106	620670000	18	2.64612	0.124867	-0.269902	-1.9436	gi|328787116	gi|328787116
26.0718	25.7911	25.6659	25.782	25.6512	25.9254			4	4	4	15.2	15.2	15.2	37.164	0	28.247	365670000	15	0.146732	0.88068	0.0567303	0.232714	gi|328787123	gi|328787123
23.4283	22.883	23.9545	23.0944	NaN	22.9122			2	2	2	11.2	11.2	11.2	36.691	0	27.385	51060000	6	0.423148	0.48789	0.418593	0.828756	gi|571561709;gi|571561705;gi|328787142;gi|571561698;gi|571561725;gi|571561721;gi|571561717;gi|571561713	gi|571561709;gi|571561705;gi|328787142;gi|571561698;gi|571561725;gi|571561721;gi|571561717;gi|571561713
25.1662	24.6018	23.9855	24.7249	24.827	24.9971			3	3	3	10	10	10	34.996	0	20.486	175490000	8	0.308982	0.637328	-0.265176	-0.589186	gi|571561861;gi|328787167	gi|571561861;gi|328787167
26.9028	27.4819	27.3281	27.7871	27.9325	27.8092			3	3	3	31.6	31.6	31.6	13.09	0	69.077	1238800000	23	1.557	0.0891781	-0.605377	-2.16983	gi|328787488	gi|328787488
23.3748	23.1423	23.4774	23.7291	23.2741	24.2643			2	2	2	3.8	3.8	3.8	87.458	0	6.4341	77434000	4	0.631218	0.359545	-0.424351	-1.05338	gi|571565307;gi|328787509	gi|571565307;gi|328787509
25.785	25.7201	25.8489	26.1363	26.0221	26.0679			6	6	6	24.5	24.5	24.5	47.411	0	39.087	396240000	23	2.36693	0.124733	-0.290775	-1.9408	gi|328787592;gi|1032007075	gi|328787592;gi|1032007075
25.7581	25.7755	25.6171	25.669	25.5898	25.7502			4	4	4	16.4	16.4	16.4	38.713	0	9.4884	334190000	18	0.278123	0.852779	0.0472151	0.280637	gi|328787622	gi|328787622
23.7416	23.6438	23.7245	24.5641	24.3913	24.2299	+	ITB-N-AL_RJB-N-AL	6	6	6	14.7	14.7	14.7	77.427	0	28.179	110200000	6	2.62234	0.023828	-0.691809	-3.44025	gi|571525057;gi|328787624	gi|571525057;gi|328787624
27.7906	27.5743	27.7914	27.5555	27.992	28.2015			8	8	8	29	29	29	42.939	0	86.078	1461900000	42	0.412757	0.589865	-0.197609	-0.651026	gi|328787676	gi|328787676
26.224	25.6239	25.2809	25.5173	26.7803	26.4058			3	3	3	40.2	40.2	40.2	12.139	0	20.739	430260000	15	0.491955	0.423586	-0.524845	-0.928918	gi|328787684	gi|328787684
23.7515	23.3683	24.623	25.0703	24.9334	23.7491			5	5	5	20.7	20.7	20.7	32.706	0	4.6003	137240000	4	0.526191	0.37778	-0.669984	-1.01489	gi|328787688	gi|328787688
24.6576	24.5534	24.717	24.4102	24.3546	24.475			4	4	4	12.2	12.2	12.2	56.501	0	16.881	148810000	9	1.74871	0.233711	0.229422	1.44178	gi|571525313;gi|571525309;gi|571525305;gi|328787701	gi|571525313;gi|571525309;gi|571525305;gi|328787701
27.9477	28.0336	28.0353	27.9498	27.8086	27.6975			12	12	12	20.7	20.7	20.7	92.301	0	65.368	1568100000	52	1.119	0.361567	0.186889	1.04675	gi|571525515;gi|571525511;gi|328787733	gi|571525515;gi|571525511;gi|328787733
26.5689	27.4184	26.9562	27.6112	28.193	28.4139			2	2	2	13.5	13.5	13.5	12.536	0	26.759	1299900000	9	1.47564	0.0626484	-1.09153	-2.46421	gi|328787740	gi|328787740
28.0167	28.0785	28.1238	28.219	28.0386	28.2016			11	11	11	40.8	40.8	40.8	31.652	0	114.67	1791400000	57	0.541596	0.713234	-0.0800794	-0.484441	gi|328787761	gi|328787761
25.6496	25.4321	25.6031	25.6338	25.8287	25.4769			7	7	7	22	22	22	55.873	0	26.829	317100000	29	0.281772	0.786149	-0.0849177	-0.383612	gi|571525627;gi|571525623;gi|328787768;gi|571525618	gi|571525627;gi|571525623;gi|328787768;gi|571525618
24.9599	24.9927	24.7756	25.2214	24.9366	25.1911			5	5	5	4	4	4	148.27	0	11.227	221860000	9	0.852852	0.398049	-0.207038	-0.972938	gi|328787787	gi|328787787
29.7887	29.7165	29.5609	30.0692	29.8265	29.8716			3	3	3	21.1	21.1	21.1	20.17	0	61.416	5802200000	43	1.09517	0.308248	-0.233759	-1.1667	gi|328787790	gi|328787790
25.0823	25.4482	24.4368	25.5449	24.8731	25.2289			5	5	5	9.9	9.9	9.9	82.809	0	18.057	225540000	3	0.254381	0.704312	-0.226505	-0.499308	gi|328787907	gi|328787907
23.5613	22.3325	22.6559	23.4063	22.2849	23.7654			1	1	1	2.3	2.3	2.3	69.309	0	4.8438	55402000	3	0.201657	0.736974	-0.302308	-0.445925	gi|328787996	gi|328787996
25.8307	26.3158	25.975	25.3266	25.7717	25.8618			6	6	6	14.1	14.1	14.1	60.534	0	19.32	379660000	16	0.817765	0.29128	0.38714	1.2128	gi|571550099;gi|328788036	gi|571550099;gi|328788036
28.3526	28.4219	28.4843	28.5484	28.3856	28.4592			20	20	20	43.9	43.9	43.9	85.898	0	275.52	2269000000	97	0.30076	0.852766	-0.0447871	-0.279025	gi|571550221;gi|328788157	gi|571550221;gi|328788157
27.6911	27.6367	28.2148	28.4141	27.1186	27.6713			5	5	5	44.2	44.2	44.2	11.828	0	16.898	1510100000	21	0.0965825	0.890014	0.112841	0.217792	gi|328788218	gi|328788218
30.3529	30.2832	30.3905	30.4026	30.3547	30.4155			25	25	1	27	27	2.5	125.04	0	323.31	9416100000	186	0.597943	0.809645	-0.0487493	-0.357193	gi|328788272;gi|571529830;gi|571529827;gi|571529824;gi|571529817	gi|328788272;gi|571529830;gi|571529827;gi|571529824;gi|571529817
23.9292	23.2315	23.5007	23.5907	23.458	23.217			2	2	2	8.5	8.5	8.5	33.602	0.00037836	3.1982	73957000	2	0.223164	0.775638	0.131889	0.398769	gi|571529785;gi|571529782;gi|571529779;gi|328788274;gi|571529773;gi|571529770;gi|571529767;gi|571529763	gi|571529785;gi|571529782;gi|571529779;gi|328788274;gi|571529773;gi|571529770;gi|571529767;gi|571529763
24.815	24.8134	24.8296	25.1712	25.4271	24.9086			4	4	4	13.3	13.3	13.3	49.768	0	31.742	216180000	19	1.09755	0.241056	-0.349599	-1.39968	gi|328788343;gi|571530119	gi|328788343;gi|571530119
23.0693	23.6447	23.6969	23.7841	23.5339	23.8906			2	2	2	3.1	3.1	3.1	96.349	0	5.3053	80258000	9	0.513111	0.477254	-0.265872	-0.812643	gi|571530264;gi|571530260;gi|328788362;gi|571530254	gi|571530264;gi|571530260;gi|328788362;gi|571530254
29.1839	29.1803	29.1617	28.74	28.8612	28.77	+	ITB-N-AL_RJB-N-AL	8	8	8	27.9	27.9	27.9	46.695	0	123.35	3306900000	66	3.31357	0.044475	0.384944	2.8083	gi|571530366;gi|328788384	gi|571530366;gi|328788384
20.5212	21.2278	20.9383	20.7193	20.5587	20.8659			1	1	1	1.9	1.9	1.9	58.9	0.0065721	1.931	11469000	6	0.334412	0.6595	0.181135	0.56005	gi|328788405	gi|328788405
31.8785	31.8344	31.8668	31.8202	31.6487	31.6622			19	19	19	67.3	67.3	67.3	49.005	0	308.94	22935000000	227	1.24081	0.410339	0.149567	0.955072	gi|328788413;gi|571530447	gi|328788413;gi|571530447
NaN	NaN	22.5827	NaN	24.1028	23.0147			3	3	3	29.1	29.1	29.1	13.726	0	8.821	40883000	2	0	0.970279	-0.976075	0	gi|571530560;gi|571530556;gi|328788433	gi|571530560;gi|571530556;gi|328788433
25.664	25.3602	25.9939	25.8966	25.3598	25.9737			11	11	11	8.1	8.1	8.1	213.12	0	23.467	348300000	28	0.094953	0.903706	-0.0706736	-0.193095	gi|328788437	gi|328788437
25.8602	25.6165	25.7467	25.6048	25.7085	25.1471			5	5	5	30.2	30.2	30.2	24.407	0	16.373	327670000	14	0.612716	0.447863	0.254334	0.88834	gi|328788528	gi|328788528
28.7883	28.4025	28.5368	28.9347	28.6889	28.7642			18	18	18	33.8	33.8	33.8	91.437	0	200.73	2682500000	99	0.752055	0.418696	-0.220054	-0.93867	gi|328788537	gi|328788537
26.3734	26.7774	26.9179	27.1458	26.877	26.8362			12	12	12	19.8	19.8	19.8	100.38	0	60.158	740440000	32	0.623985	0.435115	-0.263414	-0.908637	gi|328788558;gi|571529120	gi|328788558;gi|571529120
28.5475	28.5019	28.5611	28.6085	28.67	28.5513			8	8	8	60.8	60.8	60.8	14.762	0	76.347	2456800000	40	0.88077	0.682592	-0.0730915	-0.52716	gi|328788587	gi|328788587
24.2671	24.7397	23.9916	24.7122	24.2116	24.267			5	5	5	18.1	18.1	18.1	34.53	0	20.635	136190000	17	0.0841195	0.914177	-0.0640996	-0.173312	gi|328788597;gi|328788595;gi|571520011	gi|328788597;gi|328788595;gi|571520011
24.2096	25.759	24.6816	26.4893	26.5119	26.5829	+	ITB-N-AL_RJB-N-AL	4	1	1	56.2	24.6	24.6	14.865	0	9.2286	405700000	8	1.63525	0.0381538	-1.64466	-2.94026	gi|328788603	gi|328788603
28.2222	28.0019	28.1382	28.2407	28.2752	28.3341			4	4	4	29.9	29.9	29.9	16.073	0	13.13	1898800000	30	1.09578	0.408761	-0.162556	-0.957611	gi|328788609;gi|328788607	gi|328788609;gi|328788607
24.4065	23.1397	23.0967	23.2728	23.278	24.1207			4	4	1	11.6	11.6	2.1	78.224	0	8.5806	89621000	7	0.00610051	1	-0.00955582	-0.0155692	gi|328788613	gi|328788613
25.9274	26.0817	25.9436	25.7466	25.8129	26.1408			8	8	8	16.9	16.9	16.9	67.592	0	42.012	438410000	16	0.254428	0.804099	0.0841293	0.363679	gi|328788617;gi|571520051	gi|328788617;gi|571520051
25.5238	25.4091	25.5622	25.2181	25.7165	25.3383			7	7	7	17.2	17.2	17.2	65.031	0	22.232	284930000	19	0.179311	0.845992	0.0740776	0.288178	gi|571520119;gi|328788626;gi|571520114;gi|571520111	gi|571520119;gi|328788626;gi|571520114;gi|571520111
28.0999	28.7435	28.1201	28.0663	28.3908	28.7963			6	6	6	41.5	41.5	41.5	14.231	0	39.038	2159600000	21	0.117757	0.875525	-0.0966345	-0.242379	gi|48142237;gi|328788691	gi|48142237;gi|328788691
26.6269	26.9092	26.718	26.4522	26.7171	26.7317			7	7	7	49.5	49.5	49.5	21.137	0	40.342	669560000	26	0.40517	0.682917	0.117706	0.527411	gi|571568869;gi|571568866;gi|571568863;gi|571568855;gi|328788756	gi|571568869;gi|571568866;gi|571568863;gi|571568855;gi|328788756
27.1758	27.1975	26.6935	27.3806	27.2557	27.6417			14	14	14	28	28	28	86.876	0	107.5	993450000	39	0.94448	0.257479	-0.403722	-1.34588	gi|571503177;gi|328788766	gi|571503177;gi|328788766
27.5012	27.0498	27.0807	27.0514	27.1299	26.9235			3	3	3	19.2	19.2	19.2	20.202	0	62.211	911040000	18	0.484957	0.568082	0.175611	0.681935	gi|328788786	gi|328788786
28.2998	28.2641	28.1027	28.5118	28.4665	28.5951			16	16	16	55	55	55	56.457	0	323.31	2185200000	109	1.87603	0.159431	-0.302242	-1.76392	gi|328788813	gi|328788813
27.1383	26.9072	26.9892	26.711	26.8215	26.4794			4	4	4	18.4	18.4	18.4	39.623	0	101.01	753330000	22	1.31542	0.208364	0.340958	1.54012	gi|328788815;gi|571503323	gi|328788815;gi|571503323
26.3332	25.5237	25.533	24.7183	24.8713	24.966			5	5	5	22.8	22.8	22.8	39.04	0	45.797	279280000	22	1.56442	0.057028	0.944788	2.50054	gi|328788820	gi|328788820
25.8901	26.1641	25.6861	26.6126	26.3009	26.4898			7	7	7	24.6	24.6	24.6	37.744	0	73.094	481530000	17	1.54378	0.103276	-0.554325	-2.08778	gi|328788838	gi|328788838
23.4912	22.8905	23.7688	24.2641	24.2624	23.5359			3	3	3	3	3	3	175.97	0	7.6406	87692000	8	0.83271	0.240793	-0.637281	-1.40088	gi|328788856	gi|328788856
NaN	23.2174	23.4271	23.4838	23.3489	22.8771			2	2	2	7.7	7.7	7.7	45.992	0.00039062	3.7833	53463000	2	0.122345	0.877861	0.0856444	0.244715	gi|328788866	gi|328788866
26.3542	26.0489	26.1156	26.3182	26.2524	26.1434			6	6	6	15.9	15.9	15.9	54.914	0	44.006	481350000	21	0.242925	0.832759	-0.0650927	-0.316334	gi|328788923	gi|328788923
24.4583	24.0956	24.4434	24.3791	24.2959	24.6483			5	5	5	18.7	18.7	18.7	37.208	0	8.0466	133220000	8	0.273743	0.758445	-0.108668	-0.419195	gi|328788943	gi|328788943
27.419	27.4959	27.4019	27.664	27.5552	27.7229			9	9	9	36.8	36.8	36.8	31.777	0	92.077	1210700000	33	1.66448	0.263044	-0.20844	-1.32755	gi|328788967	gi|328788967
26.4315	26.0965	25.8885	25.8375	26.3919	26.7317			2	2	2	13.6	13.6	13.6	27.293	0.00038941	3.7423	609080000	7	0.233975	0.736812	-0.181569	-0.448509	gi|571540382;gi|571540377;gi|328788977	gi|571540382;gi|571540377;gi|328788977
31.8446	31.8729	31.9105	31.9874	31.9223	31.9808			48	48	3	58.1	58.1	4.1	99.03	0	323.31	25609000000	373	1.44439	0.568755	-0.0874519	-0.682482	gi|571520405;gi|571520402;gi|571520396;gi|328789099;gi|571520423;gi|571520415;gi|571520408;gi|571520399;gi|571520392;gi|571520426;gi|571520419	gi|571520405;gi|571520402;gi|571520396;gi|328789099;gi|571520423;gi|571520415;gi|571520408;gi|571520399;gi|571520392;gi|571520426;gi|571520419
27.222	27.1721	27.1976	27.253	27.0358	27.313			6	6	6	19.6	19.6	19.6	44.319	0	82.441	946170000	35	0.0129675	1	-0.00335185	-0.0180762	gi|328789160;gi|571503499	gi|328789160;gi|571503499
24.9808	24.9931	25.738	25.5735	25.4247	25.4291			7	7	7	27.8	27.8	27.8	39.922	0	10.561	270190000	14	0.394913	0.57615	-0.23849	-0.671585	gi|571546168;gi|571546165;gi|571546160;gi|328789180	gi|571546168;gi|571546165;gi|571546160;gi|328789180
29.0152	28.7708	29.0354	29.2867	29.0883	29.132			18	18	18	48.9	48.9	48.9	57.5	0	241.66	3449400000	126	1.03003	0.328949	-0.228538	-1.11927	gi|571546156;gi|328789193;gi|571546151;gi|571546148;gi|571546145	gi|571546156;gi|328789193;gi|571546151;gi|571546148;gi|571546145
23.1176	23.1532	23.5951	23.8111	22.6384	22.6867			3	3	3	12	12	12	38.925	0	17.042	61783000	10	0.231139	0.718241	0.243258	0.474415	gi|328789216	gi|328789216
24.6877	24.3589	24.3663	24.6055	24.8659	24.6868			5	5	5	18.2	18.2	18.2	44.341	0	12.284	156460000	13	0.869595	0.354973	-0.24841	-1.06647	gi|328789339;gi|571503814	gi|328789339;gi|571503814
23.6117	23.9829	23.0642	23.0063	24.035	23.5299			3	3	3	3.9	3.9	3.9	119.16	0	6.8159	77732000	4	0.0244563	0.979441	0.0291799	0.0584494	gi|571503850;gi|328789347	gi|571503850;gi|328789347
24.0086	NaN	NaN	NaN	24.2099	24.3767			19	1	1	45	2.1	2.1	67.408	0.00038655	3.5584	56532000	2	0	0.969927	-0.284672	0	gi|328789361	gi|328789361
26.8772	27.533	27.4476	27.2088	27.875	27.8064			6	6	6	10.9	10.9	10.9	74.787	0	38.189	1164700000	24	0.510826	0.45264	-0.344112	-0.870831	gi|328789409	gi|328789409
28.8653	28.9361	29.1275	28.4672	28.3681	28.1575	+	ITB-N-AL_RJB-N-AL	16	16	16	45.4	45.4	45.4	59.828	0	305.1	2712200000	80	2.2342	0.0382192	0.645386	2.92925	gi|328789473	gi|328789473
26.0162	25.7667	26.1253	25.9759	25.7879	25.6654			5	5	5	24.5	24.5	24.5	27.01	0	44.046	386410000	23	0.500623	0.579211	0.159668	0.667082	gi|328789486	gi|328789486
NaN	NaN	NaN	NaN	24.1523	23.6631			2	2	2	5.5	5.5	5.5	83.965	0.0055983	2.0227	46460000	2	0	0.969575	NaN	0	gi|571515490;gi|571515487;gi|328789565	gi|571515490;gi|571515487;gi|328789565
26.7759	26.1662	26.3682	26.6513	26.7171	26.3982			8	8	8	20.7	20.7	20.7	54.64	0	50.597	592730000	12	0.303435	0.70397	-0.152117	-0.500436	gi|328789575	gi|328789575
24.5616	24.3551	24.8243	24.9731	24.4155	24.6636			5	5	5	8.3	8.3	8.3	64.59	0	6.5619	163970000	14	0.188073	0.82469	-0.10372	-0.333686	gi|328789600	gi|328789600
22.9583	22.8323	22.3844	23.543	23.8999	23.8896	+	ITB-N-AL_RJB-N-AL	4	4	4	5.3	5.3	5.3	99.942	0	5.541	64506000	8	2.12947	0.0281237	-1.05253	-3.39568	gi|571514331;gi|571514328;gi|328789624	gi|571514331;gi|571514328;gi|328789624
25.3234	25.1893	25.8922	25.2766	25.3268	24.811			5	5	5	9.3	9.3	9.3	76.852	0	9.3454	262330000	7	0.537862	0.447886	0.330203	0.890303	gi|571516123;gi|571516120;gi|571516116;gi|571516113;gi|328789665;gi|571516108;gi|571516105;gi|571516098	gi|571516123;gi|571516120;gi|571516116;gi|571516113;gi|328789665;gi|571516108;gi|571516105;gi|571516098
22.7119	24.1593	NaN	24.5801	24.238	24.5715			6	6	6	17.9	17.9	17.9	64.2	0	16.411	148530000	10	0.787437	0.226401	-1.02758	-1.56011	gi|328789848;gi|328789850	gi|328789848;gi|328789850
25.7545	25.3726	26.0338	26.082	25.5914	25.9539			8	8	8	9.9	9.9	9.9	140.15	0	53.676	378420000	24	0.255862	0.733831	-0.155448	-0.455218	gi|328789935	gi|328789935
25.413	25.3151	24.8544	25.1117	25.404	25.0129			5	5	5	14.7	14.7	14.7	49.899	0	24.488	234570000	11	0.0289964	0.97934	0.0179761	0.0582842	gi|328789948	gi|328789948
25.7287	25.3624	25.0202	25.081	25.2501	25.6114			6	6	6	19.3	19.3	19.3	56.666	0	12.981	263490000	9	0.0768455	0.923941	0.0562356	0.157293	gi|328789980;gi|571521140;gi|571521136;gi|571521133	gi|328789980;gi|571521140;gi|571521136;gi|571521133
25.7618	26.0071	24.4189	26.6039	26.0148	26.5049			2	2	2	24	24	24	13.368	0	10.001	422120000	7	0.865127	0.201028	-0.978603	-1.56286	gi|571526170;gi|66506260;gi|571526164;gi|328790089	gi|571526170;gi|66506260;gi|571526164;gi|328790089
27.6614	27.7913	27.7201	27.556	27.8931	27.9917			7	7	7	15.3	15.3	15.3	75.658	0	56.476	1406700000	41	0.259334	0.791421	-0.089337	-0.376679	gi|328790105	gi|328790105
25.7928	25.867	25.5729	25.7668	25.851	26.009			8	8	8	17.4	17.4	17.4	65.76	0	41.061	370930000	25	0.507471	0.614714	-0.131363	-0.615816	gi|328790127;gi|571541137	gi|328790127;gi|571541137
25.0452	24.667	24.9594	25.317	25.0101	25.2927			6	6	6	24.9	24.9	24.9	40.63	0	23.536	220520000	16	0.980881	0.278033	-0.316025	-1.25903	gi|328790131;gi|571541154;gi|571541160	gi|328790131;gi|571541154;gi|571541160
27.6647	27.3973	27.2882	27.7738	27.6001	27.8508			18	18	18	23.9	23.9	23.9	121.35	0	90.175	1265300000	56	1.01968	0.281686	-0.291494	-1.24469	gi|328790151	gi|328790151
23.2724	22.6147	23.2608	23.5811	23.8901	22.6455			3	3	3	9.2	9.2	9.2	55.93	0.0003937	3.9305	62835000	2	0.303695	0.621366	-0.322926	-0.606225	gi|328790198	gi|328790198
25.5194	25.6076	25.6962	24.9117	25.4352	25.2839			5	5	5	6.9	6.9	6.9	115.57	0	32.079	290010000	22	1.14178	0.217535	0.397433	1.50716	gi|571540991;gi|571540987;gi|571540985;gi|571540981;gi|571540977;gi|328790235	gi|571540991;gi|571540987;gi|571540985;gi|571540981;gi|571540977;gi|328790235
22.79	22.8036	23.488	23.4343	23.4367	22.8239			1	1	1	5	5	5	23.356	0.0065767	1.9361	58431000	5	0.265405	0.70307	-0.204422	-0.501461	gi|571530782;gi|571530780;gi|328790254	gi|571530782;gi|571530780;gi|328790254
24.7257	25.4773	24.9102	24.9323	25.205	24.9177			11	11	11	12.9	12.9	12.9	135.39	0	18.729	215140000	13	0.0266161	0.981478	0.0194194	0.0563394	gi|328790270;gi|1032022404	gi|328790270;gi|1032022404
29.8565	29.8893	29.9754	30.0825	29.9967	29.8968			22	22	22	45	45	45	66.948	0	323.31	6490100000	143	0.589898	0.691672	-0.084933	-0.516907	gi|571504170;gi|328790339	gi|571504170;gi|328790339
23.4514	23.1904	23.8639	23.7108	23.7962	23.9252			2	2	2	6.2	6.2	6.2	43.275	0.00039793	4.1542	82535000	10	0.682623	0.380657	-0.308854	-1.01025	gi|328790375	gi|328790375
26.506	26.6546	26.7491	26.9627	26.9468	26.4311			11	11	11	44.7	44.7	44.7	35.12	0	35.92	688880000	44	0.311346	0.70492	-0.143647	-0.498088	gi|571504104;gi|328790379;gi|571504099	gi|571504104;gi|328790379;gi|571504099
23.0202	22.7188	22.6571	22.6061	22.3506	22.9454			3	3	3	6.1	6.1	6.1	60.272	0	4.3804	43232000	9	0.329677	0.673073	0.164644	0.538784	gi|571504280;gi|328790389	gi|571504280;gi|328790389
23.9144	24.1561	24.3711	23.4453	23.6936	23.3283			2	2	2	6.2	6.2	6.2	47.087	0	7.4514	95512000	4	1.74305	0.0633363	0.658149	2.43503	gi|328790418;gi|571504473	gi|328790418;gi|571504473
25.5883	25.7137	25.2601	25.5003	25.3184	25.7542			4	4	4	14.3	14.3	14.3	56.893	0	19.626	298950000	17	0.00642371	1	-0.00362333	-0.0127102	gi|571504413;gi|328790420	gi|571504413;gi|328790420
22.7882	23.4606	23.5247	22.5853	22.9618	22.574			2	2	2	13.4	13.4	13.4	22.997	0	5.7472	53478000	3	0.963094	0.219053	0.550809	1.49748	gi|328790442	gi|328790442
26.8075	26.8007	26.9759	26.9931	27.0142	26.9157			6	6	6	32.3	32.3	32.3	24.778	0	54.044	797860000	32	0.808719	0.565185	-0.113019	-0.686429	gi|328790489	gi|328790489
32.4564	32.3692	32.2634	32.3613	32.4248	32.3425			29	29	29	67.5	67.5	67.5	56.608	0	323.31	34438000000	320	0.0759635	0.968223	-0.0132001	-0.0819365	gi|328790551;gi|571547041	gi|328790551;gi|571547041
23.1343	22.6555	21.7781	22.8731	22.627	22.2818			1	1	1	2.2	2.2	2.2	68.883	0	4.5239	39782000	4	0.0569621	0.937696	-0.0712929	-0.133873	gi|328790623	gi|328790623
23.2524	22.3696	22.3616	22.1831	22.593	NaN			2	2	2	6.8	6.8	6.8	47.535	0	10.12	33159000	2	0.256577	0.687699	0.273146	0.534469	gi|328790685	gi|328790685
28.7261	28.5097	28.8188	28.8201	28.5957	28.6643			17	17	17	49.4	49.4	49.4	47.039	0	111.32	2681600000	76	0.0252225	0.98798	-0.00851949	-0.0399766	gi|328790710	gi|328790710
23.8735	23.7911	23.6814	23.8017	23.6082	24.219			1	1	1	9	9	9	21.002	0.00562	2.0647	91324000	1	0.191501	0.828666	-0.0942885	-0.326672	gi|328790735	gi|328790735
28.3363	28.3667	28.1125	28.3605	28.574	28.3251			23	23	23	26.8	26.8	26.8	129.9	0	153.92	2181300000	90	0.592464	0.555105	-0.14803	-0.699367	gi|328790880	gi|328790880
21.6625	22.0429	22.449	22.5803	22.4334	22.4606			1	1	1	2.8	2.8	2.8	45.741	0.008769	1.7214	31970000	4	0.885514	0.26232	-0.439989	-1.32722	gi|328790964	gi|328790964
29.5005	29.4282	29.4885	29.9546	29.6317	29.6332			10	9	9	58.2	52.2	52.2	20.707	0	207.49	5216000000	115	1.14672	0.273781	-0.267476	-1.27556	gi|66549728;gi|328791014	gi|66549728;gi|328791014
23.5558	22.8959	21.0851	23.2879	23.1759	23.5965			3	3	3	3.2	3.2	3.2	147.88	0	12.155	55386000	4	0.488952	0.388716	-0.841184	-0.990542	gi|328791126	gi|328791126
23.8508	23.4928	23.5436	25.1281	24.4234	25.0082	+	ITB-N-AL_RJB-N-AL	3	3	3	35.8	35.8	35.8	12.264	0	12.685	136640000	8	2.12613	0.0216552	-1.22421	-3.5511	gi|328791247;gi|571562690;gi|328791249	gi|328791247;gi|571562690;gi|328791249
23.2202	23.548	23.5064	23.7223	22.9981	23.2221			3	3	3	4.4	4.4	4.4	104.39	0	21.014	72351000	10	0.176883	0.828387	0.110718	0.327969	gi|571562694;gi|328791253;gi|571562696	gi|571562694;gi|328791253;gi|571562696
28.2276	28.224	28.2828	28.2683	28.1683	28.3331			10	10	10	39.7	39.7	39.7	41.663	0	120.15	1980000000	51	0.080627	0.970794	-0.0117741	-0.0776865	gi|571562757;gi|571562753;gi|328791276	gi|571562757;gi|571562753;gi|328791276
29.8813	29.9323	29.9471	29.8349	29.9538	29.8776			32	32	32	39.1	39.1	39.1	135.91	0	323.31	6262100000	194	0.321979	0.885682	0.0314566	0.224557	gi|571563040;gi|328791329;gi|1033204151	gi|571563040;gi|328791329;gi|1033204151
20.8148	21.4316	20.9061	21.397	21.4776	21.1036			1	1	1	1.9	1.9	1.9	59.846	0.0065562	1.9174	15013000	1	0.544916	0.459215	-0.275237	-0.85143	gi|571562371;gi|328791408	gi|571562371;gi|328791408
22.373	22.2505	NaN	22.7532	22.6852	21.8221			4	4	4	9.7	9.7	9.7	60.808	0	10.909	33360000	7	0.0975581	0.890828	-0.10845	-0.221517	gi|328791412	gi|328791412
26.556	26.2095	26.2123	26.7818	26.9583	26.8571			5	1	1	49.5	20.7	20.7	21.253	0	39.847	648390000	27	1.89391	0.0675385	-0.539764	-2.38961	gi|328791482	gi|328791482
27.8398	27.6864	27.8429	27.9978	27.6984	27.8656			13	13	13	29.6	29.6	29.6	66.914	0	90.189	1484200000	44	0.252514	0.832912	-0.0642014	-0.319604	gi|328791498	gi|328791498
23.4701	23.2163	23.5287	23.0827	23.5066	23.1248			2	2	2	3.6	3.6	3.6	65.083	0.00038417	3.4112	65122000	2	0.432006	0.605473	0.167041	0.629247	gi|328791524	gi|328791524
28.5261	28.8724	28.8119	28.7369	28.8812	28.7594			10	10	10	51.3	51.3	51.3	25.869	0	116.62	2809500000	56	0.183206	0.867669	-0.055673	-0.257967	gi|571505795;gi|328791543	gi|571505795;gi|328791543
25.0768	24.8756	25.2726	25.4628	25.2315	25.5984			3	3	3	35.2	35.2	35.2	16.465	0	10.894	250440000	10	1.06616	0.243923	-0.35587	-1.38538	gi|328791545	gi|328791545
25.009	25.3764	25.2404	25.0367	24.7936	25.0756			4	4	4	16.2	16.2	16.2	43.371	0	34.091	224250000	15	0.798463	0.383534	0.239986	1.00463	gi|571505908;gi|328791555	gi|571505908;gi|328791555
28.0898	28.321	28.1001	27.8831	27.6761	28.1154			4	4	4	60.3	60.3	60.3	6.9219	0	13.948	1708900000	29	0.879805	0.327947	0.278836	1.12615	gi|571505921;gi|328791559	gi|571505921;gi|328791559
28.6121	28.7783	28.699	28.2852	28.4564	28.3013			7	7	7	27.4	27.4	27.4	34.199	0	124.21	2425500000	51	2.06282	0.112604	0.34881	2.01997	gi|328791588	gi|328791588
23.3842	23.9374	24.1151	24.1803	24.8531	23.8091			5	5	5	12.1	12.1	12.1	54.097	0	9.5418	112550000	6	0.550879	0.393862	-0.468594	-0.983315	gi|328791709	gi|328791709
24.4953	24.9649	23.8986	24.6413	24.5371	24.6315			3	3	3	15.7	15.7	15.7	34.97	0	20.069	152510000	10	0.184843	0.800933	-0.150365	-0.366429	gi|328791728	gi|328791728
28.4411	28.2414	28.4121	28.4401	28.0702	28.2679			17	17	17	23.3	23.3	23.3	88.829	0	174.22	2103800000	63	0.354766	0.720234	0.105501	0.471605	gi|328791734	gi|328791734
26.5585	26.1167	25.8952	26.7312	26.6755	26.9247			10	10	10	18.2	18.2	18.2	83.806	0	51.845	612480000	42	1.31466	0.130841	-0.586958	-1.89899	gi|571506816;gi|328791738	gi|571506816;gi|328791738
27.1716	27.2622	27.3679	27.4308	27.2832	27.1029			3	3	3	20.5	20.5	20.5	23.589	0	67.159	1005500000	21	0.0151187	0.994767	-0.00504239	-0.0239557	gi|328791749	gi|328791749
22.6808	22.2433	22.3222	NaN	22.2722	NaN			1	1	1	6.2	6.2	6.2	35.827	0.00073502	2.7234	22759000	4	0	0.969223	0.143207	0	gi|328791817	gi|328791817
24.2431	24.1715	24.385	24.0398	24.3302	24.2416			3	3	3	7.1	7.1	7.1	92.482	0	13.061	122590000	8	0.231029	0.839556	0.0626717	0.303666	gi|328791886;gi|571536531	gi|328791886;gi|571536531
24.241	24.4758	24.4065	23.3882	25.2028	24.5553			2	2	2	3.4	3.4	3.4	91.498	0.00037994	3.2601	144270000	4	0.00468904	1	-0.00766754	-0.0120658	gi|328791908	gi|328791908
23.572	23.5174	22.9794	23.1511	23.1739	22.7852			2	2	2	5.5	5.5	5.5	36.221	0.0028664	2.3346	60124000	9	0.633845	0.396537	0.319501	0.976504	gi|328791946	gi|328791946
28.0131	27.9558	27.8489	28.0297	27.8053	27.8693			5	5	5	19.8	19.8	19.8	41.572	0	64.593	1585100000	32	0.174317	0.898101	0.0378462	0.207638	gi|328792040	gi|328792040
29.832	29.9181	29.9375	29.9193	29.9434	30.0062			21	21	21	53.1	53.1	53.1	55.966	0	323.31	6282300000	153	0.659108	0.752951	-0.0604172	-0.42695	gi|328792071;gi|328792073;gi|571536402	gi|328792071;gi|328792073;gi|571536402
23.3393	23.5592	23.3206	23.5118	23.3725	23.2519			1	1	1	3.2	3.2	3.2	46.604	0	7.1062	68217000	6	0.091779	0.93735	0.0276229	0.133264	gi|328792164	gi|328792164
26.9798	27.1446	27.0894	27.284	27.4001	27.27			13	13	13	25	25	25	93.981	0	133.26	950350000	52	1.74828	0.21751	-0.246749	-1.50817	gi|571507413;gi|571507410;gi|571507395;gi|328792171;gi|571507387;gi|571507420;gi|1031999986;gi|571507406;gi|571507402;gi|571507399;gi|571507392;gi|571507434;gi|571507430;gi|571507424	gi|571507413;gi|571507410;gi|571507395;gi|328792171;gi|571507387;gi|571507420;gi|1031999986;gi|571507406;gi|571507402;gi|571507399;gi|571507392;gi|571507434;gi|571507430;gi|571507424
29.3572	29.319	29.4221	29.2806	29.267	29.1825			20	20	20	58.2	58.2	58.2	42.42	0	77.045	4095200000	89	1.33559	0.458881	0.122695	0.85813	gi|571507952;gi|328792246	gi|571507952;gi|328792246
27.223	26.0549	26.7396	26.7424	26.6644	26.8634			3	3	3	56.8	56.8	56.8	9.8212	0	21.345	699740000	13	0.0869902	0.90469	-0.0842361	-0.189822	gi|328792301	gi|328792301
25.9999	25.9134	26.1867	25.7574	25.1031	25.7562			3	3	3	34.1	34.1	34.1	10.456	0	13.563	366190000	7	0.99828	0.222888	0.494452	1.48788	gi|571508425;gi|328792316;gi|328792314	gi|571508425;gi|328792316;gi|328792314
24.4863	24.3673	24.7334	24.6357	24.5851	25.0239			6	6	6	12.6	12.6	12.6	85.639	0	67.928	162240000	16	0.552862	0.491845	-0.219215	-0.795394	gi|571508352;gi|328792356	gi|571508352;gi|328792356
23.0988	22.685	22.5631	22.7731	22.8974	22.0275			1	1	1	5.6	5.6	5.6	21.9	0.00038402	3.41	42273000	1	0.274354	0.68867	0.216302	0.519537	gi|328792368;gi|571508555	gi|328792368;gi|571508555
NaN	NaN	NaN	NaN	22.2629	22.4098			1	1	1	1.7	1.7	1.7	84.999	0.00037425	3.0286	10197000	2	0	0.968872	NaN	0	gi|328792425	gi|328792425
27.6338	27.4376	27.6091	27.6459	27.9664	27.6926			17	17	17	36.6	36.6	36.6	65.35	0	62.424	1338800000	64	0.820603	0.409122	-0.208129	-0.957018	gi|328792443	gi|328792443
23.9275	24.3908	23.2051	22.3625	23.5949	NaN			2	2	2	1.3	1.3	1.3	214.21	0	8.7306	68249000	4	0.567969	0.333081	0.862435	1.16577	gi|328792455	gi|328792455
26.754	26.3585	26.6216	27.0395	26.816	26.5833			7	7	7	24.6	24.6	24.6	44.532	0	46.284	682750000	28	0.59848	0.460542	-0.234916	-0.852229	gi|328792501;gi|66501030;gi|571508689;gi|571508683;gi|1032001680	gi|328792501;gi|66501030;gi|571508689;gi|571508683;gi|1032001680
27.642	27.5682	27.5572	27.4285	27.5712	27.3229			12	12	11	41.1	41.1	39.4	46.539	0	36.332	1189500000	53	0.901432	0.467188	0.148269	0.838955	gi|328792585	gi|328792585
25.3582	24.9534	25.2693	25.5681	25.2875	25.0128			3	3	3	11.3	11.3	11.3	21.379	0	7.5107	247220000	8	0.180528	0.832421	-0.0958265	-0.317354	gi|328792591	gi|328792591
26.3254	26.1614	26.0504	26.3682	26.8899	26.6693			5	5	5	42	42	42	23.551	0	53.807	563120000	25	1.27138	0.16526	-0.463427	-1.71006	gi|328792599	gi|328792599
24.9254	24.5063	24.6992	25.0357	25.1795	25.1053			8	8	8	24.1	24.1	24.1	65.579	0	26.357	198930000	16	1.43973	0.162558	-0.396497	-1.73879	gi|328792659;gi|571509901;gi|571509896;gi|1031998315	gi|328792659;gi|571509901;gi|571509896;gi|1031998315
26.8088	26.4136	27.0275	26.9947	26.974	27.1422			5	5	5	28.7	28.7	28.7	24.86	0	25.85	771380000	24	0.698611	0.384893	-0.286991	-0.999032	gi|328792666	gi|328792666
25.483	25.5802	25.565	25.5865	25.4064	25.5225			4	4	4	39.5	39.5	39.5	13.925	0	20.997	304800000	15	0.244704	0.88141	0.0376148	0.234016	gi|328792738	gi|328792738
NaN	NaN	NaN	22.9842	22.269	22.4749			3	3	3	1.7	1.7	1.7	242.73	0	5.9911	19767000	4	0	0.96852	NaN	0	gi|328792758;gi|571510249;gi|571510245	gi|328792758;gi|571510249;gi|571510245
27.7786	27.6154	27.4223	27.6569	27.73	27.6004			13	13	13	36.8	36.8	36.8	51.178	0	125.27	1296200000	64	0.20027	0.856845	-0.0569865	-0.271875	gi|571510473;gi|328792782	gi|571510473;gi|328792782
25.1676	25.3601	24.8075	25.526	25.1657	25.2856			9	9	9	11.6	11.6	11.6	156.87	0	13.04	241930000	13	0.480437	0.535315	-0.214006	-0.729128	gi|571510544;gi|328792810	gi|571510544;gi|328792810
24.6934	24.7823	25.057	24.9401	25.0092	25.0128			5	5	5	7.1	7.1	7.1	111.5	0	6.9636	197730000	7	0.568418	0.57391	-0.143165	-0.675444	gi|571510617;gi|571510614;gi|328792853;gi|571510609	gi|571510617;gi|571510614;gi|328792853;gi|571510609
25.7071	25.5835	25.3002	25.4012	25.5623	25.621			6	6	6	27.7	27.7	27.7	36.761	0	30.272	314430000	16	0.00508557	1	0.00212987	0.00897894	gi|328792903	gi|328792903
22.8784	23.3119	22.4715	23.0748	23.0001	22.9717			4	4	4	2.5	2.5	2.5	198.04	0	6.0713	50694000	4	0.20226	0.795236	-0.128271	-0.372254	gi|328792916;gi|571576745	gi|328792916;gi|571576745
26.8912	27.2867	27.114	27.1461	26.8559	27.2624			8	8	2	31.8	31.8	11.8	43.202	0	122.64	882860000	44	0.0183339	0.989281	0.00918134	0.0344544	gi|328792922	gi|328792922
26.7928	27.0025	26.6718	27.2756	27.5533	27.2618			8	8	8	34.8	34.8	34.8	36.872	0	33.714	902500000	24	1.79066	0.0733858	-0.541199	-2.29848	gi|328792986;gi|571576910	gi|328792986;gi|571576910
29.0017	29.1923	28.9792	29.1902	29.2389	29.4304			14	14	14	50.3	50.3	50.3	34.359	0	155.2	3770500000	61	1.07861	0.317434	-0.228778	-1.14557	gi|328793058	gi|328793058
24.955	25.3316	25.4326	25.5857	25.1823	25.3908			10	10	10	8.7	8.7	8.7	294.55	0	26.931	256750000	17	0.322986	0.694092	-0.146538	-0.511968	gi|571577041;gi|571577039;gi|571577037;gi|328793064	gi|571577041;gi|571577039;gi|571577037;gi|328793064
25.3274	25.2328	25.041	NaN	NaN	25.3573			3	3	3	13.3	13.3	13.3	42.404	0	9.5217	169840000	2	0	0.96817	-0.156892	0	gi|328793106	gi|328793106
28.6887	28.5125	28.7505	28.8147	28.5763	28.5662			13	13	13	31.2	31.2	31.2	52.167	0	64.734	2646200000	55	0.00552231	1	-0.00182088	-0.00875094	gi|328793120;gi|571577125	gi|328793120;gi|571577125
24.8562	24.4273	24.5394	24.5722	24.6306	24.8495			3	3	3	20.7	20.7	20.7	28.222	0	8.9183	165790000	15	0.190606	0.840562	-0.0765038	-0.301568	gi|571577132;gi|328793127	gi|571577132;gi|328793127
27.8837	28.1976	28.1619	28.3424	28.1429	28.2895			8	8	8	56.5	56.5	56.5	21.641	0	62.199	1861400000	38	0.697541	0.476109	-0.177213	-0.821215	gi|328793182	gi|328793182
27.7701	27.3649	27.8285	28.0149	27.9788	28.0307			8	8	8	45.7	45.7	45.7	31.877	0	172.18	1482300000	50	1.13447	0.235528	-0.353584	-1.43398	gi|328793292	gi|328793292
29.3995	29.2058	28.7918	28.9219	29.0348	28.9181			15	15	15	30.1	30.1	30.1	70.842	0	196.93	3471900000	75	0.402431	0.615585	0.174098	0.614641	gi|571577493;gi|328793299	gi|571577493;gi|328793299
23.0585	23.111	NaN	24.5717	23.4831	23.6688			4	4	4	22.4	22.4	22.4	26.952	0	24.943	73474000	9	0.811155	0.230143	-0.82312	-1.54003	gi|328793329	gi|328793329
23.1028	23.6369	23.3872	22.9968	23.521	23.5765			3	3	3	11.8	11.8	11.8	41.175	0.00039093	3.7929	66469000	3	0.014996	0.988923	0.0108948	0.0319827	gi|571577625;gi|328793380	gi|571577625;gi|328793380
24.864	24.8883	25.278	25.5497	24.9268	25.504			5	5	5	17.6	17.6	17.6	52.383	0	15.295	237480000	14	0.586133	0.423975	-0.316771	-0.928415	gi|328793382	gi|328793382
24.5165	24.5455	24.6582	NaN	NaN	NaN			4	4	4	6.2	6.2	6.2	102.21	0	18.315	110630000	5	0	0.967819	NaN	0	gi|328793467	gi|328793467
26.8597	26.6214	26.9638	26.6772	26.5936	26.3047			10	10	10	28.8	28.8	28.8	54.729	0	39.801	672860000	42	0.890637	0.313878	0.289779	1.15148	gi|571577853;gi|328793508	gi|571577853;gi|328793508
23.4056	NaN	23.4259	23.4822	23.4882	23.3188			2	2	2	2.5	2.5	2.5	64.376	0.0039049	2.1961	57741000	2	0.0664207	0.969795	-0.0140177	-0.081472	gi|328793534;gi|571577901	gi|328793534;gi|571577901
25.2401	25.2305	24.9003	24.7732	25.3254	24.7747			5	5	5	9.3	9.3	9.3	77.535	0	7.5472	216650000	8	0.315441	0.683409	0.165848	0.526358	gi|571577974;gi|328793565	gi|571577974;gi|328793565
24.6733	24.3752	25.2352	25.0229	24.8225	25.1135			4	4	4	20.7	20.7	20.7	35.579	0	79.982	192550000	8	0.350957	0.615454	-0.225076	-0.614344	gi|328793593	gi|328793593
25.0332	24.9832	24.613	25.0599	24.5781	25.5246			5	5	5	18.4	18.4	18.4	41.822	0	20.744	203710000	10	0.22934	0.741832	-0.177755	-0.440348	gi|328793605	gi|328793605
22.563	NaN	NaN	22.9567	22.5408	NaN			2	2	2	6.3	6.3	6.3	38.977	0.00038023	3.267	26199000	4	0	0.967469	-0.185676	0	gi|328793629	gi|328793629
22.6744	23.1985	22.5064	NaN	22.8515	22.6068			1	1	1	5	5	5	59.897	0.00074156	2.8933	36777000	4	0.0775898	0.920582	0.0639426	0.166467	gi|328793712	gi|328793712
23.4391	23.5795	23.6855	24.0043	24.011	23.4349			3	3	3	12.3	12.3	12.3	32.431	0	6.5575	85779000	10	0.538542	0.47609	-0.248721	-0.818645	gi|328793715	gi|328793715
26.1276	25.8106	26.2663	25.6089	25.5957	25.6378			11	11	11	21.2	21.2	21.2	82.583	0	39.77	379210000	25	1.54502	0.127745	0.454057	1.92849	gi|328793806	gi|328793806
24.9415	24.9414	25.3734	24.1623	24.4065	24.0786	+	ITB-N-AL_RJB-N-AL	2	2	2	45.2	45.2	45.2	8.5666	0	22.247	172010000	7	2.1214	0.0308	0.869605	3.16929	gi|328793824;gi|571578409	gi|328793824;gi|571578409
24.044	22.7024	22.1939	23.1273	22.9158	22.9085			2	2	2	2.5	2.5	2.5	145.08	0	7.6696	66833000	5	0.00222022	1	-0.00378354	-0.00576332	gi|328793884	gi|328793884
22.7962	22.3029	21.9567	22.6031	22.3332	22.3274			2	2	2	2.9	2.9	2.9	102.91	0.00039324	3.8884	34540000	1	0.09529	0.903562	-0.069308	-0.192514	gi|571578534;gi|571578531;gi|328793899	gi|571578534;gi|571578531;gi|328793899
NaN	NaN	NaN	21.8575	21.4163	22.3652			1	1	1	2	2	2	49.948	0.00073719	2.7617	11946000	2	0	0.967118	NaN	0	gi|571578996;gi|332801003;gi|571524742	gi|571578996;gi|332801003;gi|571524742
25.8598	25.9933	26.1451	26.2958	25.8633	26.1286			13	13	13	10.3	10.3	10.3	242.01	0	41.952	431850000	35	0.254542	0.784915	-0.0964387	-0.385008	gi|334724440;gi|1031996442	gi|334724440;gi|1031996442
NaN	22.5088	22.8946	22.649	23.2444	22.7039			2	2	2	5	5	5	66.674	0.00039494	4.0044	42859000	3	0.218676	0.758865	-0.164036	-0.426844	gi|334852195	gi|334852195
24.2686	24.2802	24.8588	24.9074	25.0137	24.7468			7	7	7	20.1	20.1	20.1	56.868	0	12.939	168630000	13	0.936589	0.251801	-0.420068	-1.35628	gi|334852197	gi|334852197
23.5881	23.2998	24.0423	24.1611	NaN	24.2052			3	3	3	7	7	7	73.838	0	32.187	86508000	5	0.826853	0.258136	-0.53975	-1.42232	gi|571510568;gi|334852199	gi|571510568;gi|334852199
24.5042	24.7279	24.6713	25.185	24.9494	25.1004			2	2	2	3.6	3.6	3.6	91.178	0	23.564	189070000	5	2.00265	0.0776061	-0.443811	-2.26174	gi|334852203;gi|334852201	gi|334852203;gi|334852201
27.9998	28.0205	27.9028	28.1653	27.9977	27.9179			11	11	11	34.9	34.9	34.9	45.237	0	70.904	1656900000	44	0.256984	0.844725	-0.0526072	-0.289986	gi|334883143;gi|1032026435	gi|334883143;gi|1032026435
24.4912	24.8064	24.1952	25.1001	24.9083	24.7703			3	3	3	34.2	34.2	34.2	16.497	0	40.315	172730000	12	1.00193	0.238423	-0.42866	-1.42553	gi|334883194;gi|1032009462	gi|334883194;gi|1032009462
27.9241	27.9409	27.8938	28.2859	28.174	28.1387			9	9	9	34.4	34.4	34.4	47.616	0	94.774	1737000000	51	2.418	0.129948	-0.279914	-1.9114	gi|335057529	gi|335057529
25.8246	25.447	23.3652	26.2544	26.0414	25.2458			2	2	2	9.5	9.5	9.5	22.349	0.00038153	3.336	331530000	4	0.51552	0.361399	-0.968265	-1.04793	gi|335057536	gi|335057536
28.9768	28.7515	28.9414	28.974	29.0021	28.6608			8	8	8	65.6	65.6	65.6	16.22	0	72.627	3070500000	41	0.0283176	0.987561	0.0109431	0.0476142	gi|335057540	gi|335057540
29.6054	29.628	29.8964	29.6698	29.6411	29.6457			11	11	11	61.2	61.2	61.2	22.644	0	167.13	5319800000	96	0.242557	0.842427	0.057703	0.29761	gi|335892796	gi|335892796
30.1836	29.9664	30.2466	30.2773	30.1032	30.1846			13	13	13	60.6	60.6	60.6	38.449	0	313.13	7589700000	109	0.222171	0.850837	-0.0561752	-0.282768	gi|335892820	gi|335892820
28.141	28.0764	28.2151	28.1833	28.1518	28.253			12	12	12	32.7	32.7	32.7	43.339	0	112.27	1861900000	51	0.445771	0.816876	-0.0518551	-0.345695	gi|335892823	gi|335892823
26.8896	26.4734	26.9021	26.8701	26.6112	26.5636			4	4	4	29.8	29.8	29.8	19.324	0	14.767	683900000	21	0.162227	0.856711	0.0733846	0.271756	gi|335892837	gi|335892837
26.8943	26.9812	26.4327	27.5467	27.2196	26.9255			7	7	7	28	28	28	38.821	0	55.698	854990000	16	0.867527	0.263408	-0.461176	-1.3278	gi|335892839	gi|335892839
29.9144	29.8043	29.9598	30.0373	29.8408	29.8603			26	26	26	53.9	53.9	53.9	70.471	0	238.11	6220800000	132	0.0916636	0.948179	-0.0199896	-0.112476	gi|335892843	gi|335892843
29.4507	29.4283	29.6498	29.6141	29.7034	29.4775			20	20	20	40.2	40.2	40.2	58.329	0	139.61	4975100000	114	0.388362	0.735114	-0.0887394	-0.452073	gi|335892852	gi|335892852
23.0051	22.9554	22.9907	23.709	23.2186	23.4922			2	2	2	13.6	13.6	13.6	24.811	0	12.553	62874000	6	1.57681	0.113847	-0.489542	-2.01743	gi|335892854;gi|571578883	gi|335892854;gi|571578883
23.5303	23.1834	22.2291	24.46	23.971	23.1818			1	1	1	21.8	21.8	21.8	14.968	0	39.109	109010000	9	0.760103	0.240722	-0.889956	-1.39384	gi|336391185;gi|336391183	gi|336391185;gi|336391183
24.9269	24.8128	24.7992	24.5121	24.6766	24.871			3	3	3	23.5	23.5	23.5	25.052	0	16.645	174950000	14	0.64823	0.520085	0.159728	0.755716	gi|339717139	gi|339717139
28.845	28.843	28.797	28.9928	28.9207	28.8983			34	34	34	25	25	25	211.33	0	323.31	3054600000	122	1.5428	0.47605	-0.108899	-0.821639	gi|343790874	gi|343790874
29.6465	29.7048	29.8619	29.0798	29.2442	28.8814	+	ITB-N-AL_RJB-N-AL	38	38	38	21.9	21.9	21.9	220.47	0	323.31	4583200000	140	2.25627	0.0357941	0.669301	3.00092	gi|571548006;gi|365733625;gi|571548000	gi|571548006;gi|365733625;gi|571548000
25.2483	25.4348	25.1138	NaN	NaN	NaN			1	1	1	15.4	15.4	15.4	15.182	0	13.552	142790000	1	0	0.966768	NaN	0	gi|399154148	gi|399154148
24.0851	24.8044	24.6616	25.0006	25.0403	25.2836			3	2	2	39.8	31.9	31.9	21.576	0	8.6918	184890000	9	1.17279	0.161098	-0.591134	-1.75413	gi|399158374	gi|399158374
26.1955	25.7882	26.2805	26.1884	26.4045	26.1297			6	6	5	45.1	45.1	38.6	26.387	0	49.234	467250000	21	0.368724	0.660548	-0.152842	-0.559062	gi|399220296	gi|399220296
22.492	NaN	22.0312	23.0087	22.4707	22.5924			2	2	2	10.1	10.1	10.1	34.353	0	18.431	31653000	5	0.673243	0.338	-0.428985	-1.15478	gi|399220298	gi|399220298
25.2484	25.3283	25.4601	26.1008	25.2731	25.9734			4	4	4	63.4	63.4	63.4	13.224	0	20.771	313020000	14	0.759184	0.295177	-0.436852	-1.19811	gi|399220300	gi|399220300
24.7366	24.8257	25.1313	25.4189	26.0612	25.403			2	2	2	19.3	19.3	19.3	11.497	0	9.3064	260110000	2	1.37635	0.102109	-0.729867	-2.10002	gi|571579111;gi|399220324	gi|571579111;gi|399220324
29.267	29.258	29.0323	29.5053	29.3446	29.4957			11	11	11	77.1	77.1	77.1	20.825	0	241.47	4179900000	82	1.32587	0.24924	-0.262781	-1.36318	gi|48094341;gi|1032011339	gi|48094341
25.7328	25.8732	25.682	26.0853	26.3428	26.3831			5	5	5	42.4	42.4	42.4	26.331	0	27.505	422270000	15	2.01156	0.0624956	-0.507723	-2.42427	gi|48094369	gi|48094369
24.0776	23.5188	23.3952	NaN	NaN	24.0369			1	1	1	10.5	10.5	10.5	19.433	0	44.447	57865000	1	0	0.966419	-0.373052	0	gi|48094573	gi|48094573
28.2946	28.6037	28.3588	28.5729	28.7427	28.4797			11	11	11	45.4	45.4	45.4	41.574	0	166.5	2369200000	52	0.669001	0.480009	-0.179391	-0.809387	gi|571510008;gi|48094759	gi|571510008;gi|48094759
28.7515	28.855	28.537	28.7895	28.87	29.0886			8	8	7	54.2	54.2	49.7	20.609	0	226.63	3044000000	45	0.710863	0.450686	-0.201482	-0.878096	gi|48094929;gi|328789503;gi|1032015393	gi|48094929;gi|328789503;gi|1032015393
25.1209	24.9479	25.52	24.8164	22.1267	24.2102			1	1	1	8.1	8.1	8.1	17.121	0	4.4551	177400000	6	0.823364	0.19677	1.47852	1.58643	gi|48094957	gi|48094957
28.7109	28.8469	28.5912	29.162	29.0789	28.9978			20	20	20	52.6	52.6	52.6	70.759	0	248.13	3148400000	86	1.84206	0.126096	-0.363237	-1.93463	gi|48095068;gi|1032015741	gi|48095068;gi|1032015741
25.9923	25.7975	26.4734	26.4006	25.9338	26.126			5	5	5	19.1	19.1	19.1	34.193	0	9.0598	461300000	17	0.0971242	0.903665	-0.0657241	-0.192018	gi|48095072	gi|48095072
25.2378	24.327	22.8345	NaN	NaN	NaN			1	1	1	10.1	10.1	10.1	23.843	0	20.575	69777000	2	0	0.966069	NaN	0	gi|48095165	gi|48095165
33.5732	33.523	33.6047	33.488	33.602	33.5281			18	18	17	59	59	56.5	35.986	0	323.31	77982000000	271	0.269169	0.903213	0.027579	0.19559	gi|48095204	gi|48095204
23.7125	23.4262	23.2554	24.0651	24.0091	23.7302			4	4	4	20.8	20.8	20.8	34.898	0	15.182	85873000	9	1.3045	0.160468	-0.470079	-1.74858	gi|48095285	gi|48095285
35.4725	35.361	35.2863	35.5743	35.5438	35.6753			28	28	15	77.4	77.4	47.7	50.175	0	323.31	319990000000	862	1.54217	0.257946	-0.224495	-1.3434	gi|48095525;gi|48095547;gi|1032010938	gi|48095525;gi|48095547;gi|1032010938
32.5827	32.8688	32.7153	32.9386	32.7618	33.0782			22	9	9	69.7	40.4	40.4	51.008	0	323.31	47241000000	101	0.760346	0.431779	-0.203904	-0.912969	gi|48095543	gi|48095543
25.4991	26.4005	26.1531	25.1307	24.9237	24.3643			10	10	10	18.1	18.1	18.1	81.837	0	38.761	314880000	16	1.57631	0.0512889	1.21133	2.6733	gi|48095590	gi|48095590
26.9732	26.8393	27.1865	27.3893	27.2904	26.8917			10	9	9	29.9	27	27	44.271	0	23.89	891700000	36	0.44955	0.573756	-0.190762	-0.674979	gi|48095594	gi|48095594
28.08	28.4353	27.6657	28.1546	27.9048	27.0938			3	3	3	28.8	28.8	28.8	15.343	0	11.669	1615500000	6	0.367475	0.555262	0.342638	0.6995	gi|48095625	gi|48095625
27.3194	26.1929	26.2139	27.2001	26.974	26.757			5	5	5	40.2	40.2	40.2	21.031	0	21.435	737400000	18	0.437653	0.476372	-0.401645	-0.813962	gi|48095928	gi|48095928
30.1567	30.2572	30.3207	30.1163	30.1513	29.7716			5	5	5	29.6	29.6	29.6	17.62	0	72.959	7309900000	58	0.824591	0.382835	0.231754	1.00661	gi|48095960	gi|48095960
25.2975	25.1812	24.9109	26.1923	25.7332	26.0872	+	ITB-N-AL_RJB-N-AL	4	4	4	25.6	25.6	25.6	28.54	0	5.7536	319330000	4	2.08139	0.0300635	-0.874346	-3.1229	gi|571530920;gi|48096057	gi|571530920;gi|48096057
29.9392	29.7359	30.2026	29.7254	29.5375	29.4884			11	11	11	75.6	75.6	75.6	19.957	0	205.43	5786200000	83	1.15245	0.222377	0.375411	1.48273	gi|48096074	gi|48096074
24.7619	24.9733	24.4844	26.3017	25.8184	25.7	+	ITB-N-AL_RJB-N-AL	6	6	6	24.3	24.3	24.3	56.609	0	26.118	288450000	16	2.17659	0.0208	-1.20012	-3.61264	gi|48096130	gi|48096130
24.5087	23.842	24.0136	24.1223	23.302	24.931			4	4	4	14.1	14.1	14.1	44.224	0	9.2653	118260000	6	0.00189924	1	0.00297292	0.0048659	gi|48096135	gi|48096135
28.3803	28.2223	28.2441	28.1399	28.3144	27.9346			9	9	9	33.7	33.7	33.7	40.996	0	182.94	1922900000	72	0.562771	0.559459	0.152603	0.692464	gi|48096310	gi|48096310
23.1167	23.0992	23.1918	24.5914	23.6087	23.9124			1	1	1	13.7	13.7	13.7	11.154	0.0056081	2.0521	82845000	1	1.43643	0.0739683	-0.901642	-2.3008	gi|48096382	gi|48096382
28.4748	28.4976	28.9832	28.6567	28.2645	28.1732			10	10	10	40.5	40.5	40.5	34.183	0	80.039	2416300000	56	0.574388	0.447611	0.287052	0.890221	gi|48096617	gi|48096617
29.3487	29.1056	29.4022	29.8402	29.4766	29.5506			13	13	13	51.4	51.4	51.4	45.304	0	258.22	4602800000	124	1.10287	0.243501	-0.336967	-1.38288	gi|48096676	gi|48096676
27.8727	27.9405	27.9487	28.0419	28.2172	28.1123			7	7	7	32.7	32.7	32.7	27.955	0	143.57	1720600000	48	1.64464	0.267246	-0.203168	-1.29933	gi|48096769	gi|48096769
30.2059	30.1252	30.099	30.0329	30.133	30.187			10	10	9	49.8	49.8	44.5	23.595	0	163.92	8320700000	88	0.176517	0.919046	0.0257848	0.165891	gi|48096836;gi|571549606	gi|48096836;gi|571549606
26.1548	25.8671	26.2513	26.3276	26.2002	26.6143			6	6	6	28.5	28.5	28.5	39.233	0	30.426	489690000	16	0.795042	0.347631	-0.289602	-1.07961	gi|48096956;gi|571547846	gi|48096956;gi|571547846
30.327	30.4886	30.3273	31.0521	31.1339	31.0421	+	ITB-N-AL_RJB-N-AL	20	20	20	64.9	64.9	64.9	42.503	0	323.31	11264000000	138	3.46614	0.0186897	-0.695084	-4.31293	gi|48097100	gi|48097100
27.4744	27.2046	27.4269	27.5389	27.5034	27.0295			7	7	7	41.1	41.1	41.1	21.3	0	104.54	1074900000	32	0.0205561	0.987596	0.0113538	0.0399709	gi|48097144	gi|48097144
22.5614	23.6161	23.1553	22.6984	22.7812	22.7343			1	1	1	15.6	15.6	15.6	14.572	0	7.5563	50973000	9	0.537319	0.429542	0.372932	0.918078	gi|48097243	gi|48097243
29.5178	29.3042	29.6148	29.6315	29.4868	29.3654			10	10	10	59.1	59.1	59.1	24.644	0	220.14	4679500000	66	0.0447353	0.975224	-0.0156803	-0.071364	gi|571562837;gi|48097366	gi|571562837;gi|48097366
24.6627	24.5623	24.6655	24.5191	24.383	24.5153			6	6	6	9.2	9.2	9.2	93.875	0	15.928	151860000	23	1.31567	0.380879	0.157706	1.01007	gi|48097576	gi|48097576
23.606	NaN	NaN	22.4234	24.3674	23.6326			2	2	2	9.9	9.9	9.9	39.532	0.00037908	3.2232	71102000	5	0	0.96572	0.131578	0	gi|48097608	gi|48097608
32.3274	32.2369	32.1281	32.0659	32.1984	32.3722			17	17	17	55.8	55.8	55.8	54.361	0	323.31	31542000000	199	0.0612325	0.962054	0.0186628	0.0907048	gi|571564936;gi|571564930;gi|571564926;gi|571564922;gi|571564919;gi|48097668	gi|571564936;gi|571564930;gi|571564926;gi|571564922;gi|571564919;gi|48097668
23.0969	23.6064	23.4692	NaN	23.8494	23.6838			2	2	2	8.5	8.5	8.5	42.301	0	6.2911	62904000	4	0.780959	0.307276	-0.375741	-1.2281	gi|48097712	gi|48097712
25.2674	25.4431	24.9943	24.4696	24.8285	24.4659			3	3	3	32.4	32.4	32.4	21.107	0	8.1242	201280000	7	1.66003	0.0714634	0.646906	2.33121	gi|571565418;gi|48097746	gi|571565418;gi|48097746
24.7075	24.3655	24.36	24.7744	25.2544	25.0168			1	1	1	22.7	22.7	22.7	14.208	0	28.737	176550000	5	1.39256	0.129621	-0.537568	-1.91967	gi|48097870	gi|48097870
29.2309	29.3726	29.5925	29.4621	29.1703	29.2507			15	15	15	45.7	45.7	45.7	49.964	0	159.75	4286500000	83	0.31198	0.741578	0.104277	0.440873	gi|48097876	gi|48097876
23.6801	23.6905	23.0392	23.6822	23.5052	24.0518			2	2	2	26.7	26.7	26.7	21.219	0	12.346	80079000	6	0.441173	0.525107	-0.27642	-0.749262	gi|48097910	gi|48097910
27.7068	27.603	27.8383	27.7608	27.72	27.5352			11	11	11	26.3	26.3	26.3	58.567	0	99.709	1342600000	53	0.171284	0.886288	0.0440413	0.223289	gi|48097928	gi|48097928
32.6023	32.5516	32.6474	32.377	32.5007	32.3494			40	40	40	54.5	54.5	54.5	85.513	0	323.31	39805000000	421	1.61822	0.282884	0.191382	1.24182	gi|571569906;gi|48098039	gi|571569906;gi|48098039
24.6806	23.894	24.0708	23.8213	23.7791	24.1614			4	4	4	15	15	15	36.884	0	22.786	113620000	11	0.478566	0.486619	0.294533	0.802064	gi|48098060	gi|48098060
28.8766	28.7682	28.6473	28.4324	28.7236	28.5896			15	15	15	35.9	35.9	35.9	60.951	0	85.718	2714100000	60	0.784593	0.451363	0.182145	0.879513	gi|48098073	gi|48098073
26.0888	26.3597	25.8387	26.2069	26.7539	26.699			7	7	7	33.8	33.8	33.8	28.062	0	47.604	541230000	24	0.929829	0.244485	-0.457484	-1.38646	gi|48098155	gi|48098155
26.614	26.7971	26.831	27.0062	27.3697	27.1993			2	2	2	12.7	12.7	12.7	17.326	0	7.4444	822970000	12	1.62809	0.120963	-0.444376	-1.97713	gi|571573138;gi|48098241	gi|571573138;gi|48098241
27.4841	27.5429	27.5766	27.7729	27.3578	27.4405			8	8	8	42.7	42.7	42.7	29.891	0	80.444	1191000000	52	0.0279044	0.987696	0.0107772	0.0469189	gi|48098249	gi|48098249
24.5183	24.9418	24.4561	24.3874	24.3876	24.9876			2	2	2	11.8	11.8	11.8	22.422	0	4.8717	159050000	3	0.0712973	0.931071	0.0512231	0.145695	gi|48098273	gi|48098273
25.5245	25.2877	25.2981	25.7866	25.5914	25.3413			3	3	3	22	22	22	20.496	0	28.427	289440000	15	0.605592	0.478074	-0.20303	-0.811309	gi|48098905;gi|1032001776	gi|48098905;gi|1032001776
28.3201	27.4069	27.4454	28.4507	28.5838	28.0335			9	9	9	41.1	41.1	41.1	35.462	0	50.89	2000500000	50	0.861189	0.236471	-0.631877	-1.43226	gi|48099074	gi|48099074
29.2758	29.2783	29.3291	28.9729	28.9928	29.0456			14	14	14	48.7	48.7	48.7	30.544	0	231.34	3695300000	101	3.32555	0.0767385	0.290604	2.27408	gi|48099278	gi|48099278
19.1464	22.2904	NaN	22.3644	21.0994	22.3837			1	1	1	5.4	5.4	5.4	22.776	0.0010917	2.5358	19170000	3	0.385494	0.460639	-1.23077	-0.883055	gi|48099998	gi|48099998
33.8222	33.7812	33.7668	33.8365	33.8437	33.7671			29	29	29	49.4	49.4	49.4	59.511	0	323.31	93101000000	317	0.363444	0.899564	-0.0257022	-0.198442	gi|48100966	gi|48100966
26.0438	25.9844	26.0031	26.3965	25.8998	26.0703			4	4	4	22.5	22.5	22.5	29.036	0	27.091	436230000	19	0.311053	0.735754	-0.111792	-0.453081	gi|48101013	gi|48101013
25.7646	25.2192	25.509	25.9837	25.51	25.9426			6	6	6	28.3	28.3	28.3	35.916	0	26.101	337150000	15	0.650544	0.391654	-0.314528	-0.987227	gi|48101027	gi|48101027
22.9688	23.2184	NaN	23.2604	22.7809	22.7316			1	1	1	7	7	7	24.728	0	5.3532	43167000	4	0.278819	0.708966	0.169285	0.502676	gi|48101238	gi|48101238
24.3817	24.3709	24.6748	24.8954	24.8953	24.5943			3	3	3	23.8	23.8	23.8	16.875	0	11.629	166120000	6	1.06145	0.262707	-0.319213	-1.32275	gi|571523186;gi|48101271;gi|571523179	gi|571523186;gi|48101271;gi|571523179
24.6655	23.8702	24.6649	24.8943	24.9004	24.9513			4	4	4	14.9	14.9	14.9	37.33	0	34.857	165390000	17	0.905003	0.239639	-0.515132	-1.409	gi|48101413	gi|48101413
24.0653	24.1612	24.076	23.6465	23.5087	23.9381			3	3	3	12.9	12.9	12.9	43.481	0	7.7312	98440000	10	1.43949	0.160614	0.403083	1.75116	gi|48101556;gi|571553087	gi|48101556;gi|571553087
29.0292	29.069	28.9889	29.1229	29.0981	29.2919			19	19	18	61.2	61.2	58.4	47.627	0	315.76	3728200000	115	1.02288	0.457944	-0.141905	-0.85936	gi|48101907	gi|48101907
28.2336	27.8422	28.1052	28.3087	28.2373	27.8808			8	8	8	49.3	49.3	49.3	23.847	0	123.97	1809800000	48	0.177305	0.842178	-0.081934	-0.297455	gi|48101936	gi|48101936
25.5782	25.6546	25.7554	25.4063	25.4776	25.6745			3	3	3	20.4	20.4	20.4	20.529	0	14.789	316210000	16	0.684654	0.531848	0.143308	0.73415	gi|48102172	gi|48102172
30.4161	30.1947	30.2234	29.9731	30.4096	30.194			8	8	8	67.8	67.8	67.8	22.081	0	281.29	7736900000	38	0.234329	0.813056	0.0858351	0.351905	gi|48102304	gi|48102304
24.5015	24.9443	24.3997	24.0309	24.4576	23.9999			2	2	2	21.3	21.3	21.3	14.371	0.00037383	3.0103	138500000	4	0.949089	0.240943	0.452365	1.40037	gi|571513320;gi|48102349	gi|571513320;gi|48102349
26.3087	25.9118	26.0992	26.0285	26.5557	26.1804			6	6	6	14.8	14.8	14.8	68.72	0	17.752	472230000	16	0.312115	0.700345	-0.148317	-0.504291	gi|48102413;gi|571578203;gi|571578716	gi|48102413;gi|571578203
26.3683	26.7603	26.0233	26.0333	26.0856	26.6521			5	5	5	46.5	46.5	46.5	17.756	0	156.4	524040000	18	0.164354	0.828344	0.126972	0.324891	gi|48102645	gi|48102645
26.7365	26.7334	27.1216	25.6401	25.9065	26.1328	+	ITB-N-AL_RJB-N-AL	3	3	3	42.9	42.9	42.9	11.199	0	40.552	573260000	17	2.14215	0.0284906	0.970695	3.32376	gi|48102954	gi|48102954
30.0153	30.1246	30.076	30.2479	30.2111	30.3206			18	18	18	56.1	56.1	56.1	30.332	0	177.84	7494200000	121	1.85123	0.26859	-0.18786	-1.29468	gi|48103127	gi|48103127
23.2299	23.5012	22.9437	23.2493	23.4726	23.7386			1	1	1	4.9	4.9	4.9	43.764	0	6.3543	66584000	4	0.539604	0.46676	-0.261918	-0.833419	gi|48103592	gi|48103592
26.4544	26.8823	26.7615	26.5107	26.3463	26.2861			5	5	5	33.1	33.1	33.1	28.622	0	45.342	613350000	29	1.03877	0.267854	0.318377	1.30506	gi|571565430;gi|48103761	gi|571565430;gi|48103761
26.557	26.4983	26.1671	26.5685	26.6308	26.3383			4	4	4	34.3	34.3	34.3	22.014	0	74.813	587810000	18	0.280926	0.758795	-0.105014	-0.41926	gi|48103807	gi|48103807
24.4178	24.9861	24.6721	24.1371	24.7841	25.1423			2	2	2	26.4	26.4	26.4	20.446	0	13.57	214840000	9	0.00401812	1	0.00413767	0.00946933	gi|48103834	gi|48103834
26.7389	26.8733	27.1255	26.7887	26.8	26.5001			5	5	5	29.4	29.4	29.4	20.708	0	40.861	734780000	24	0.652736	0.455259	0.216328	0.865646	gi|48104021	gi|48104021
27.6479	27.3865	27.1279	28.1463	28.2949	27.9976	+	ITB-N-AL_RJB-N-AL	4	4	1	56.2	56.2	24.6	14.748	0	39.676	1467100000	26	1.92828	0.0465868	-0.758829	-2.78052	gi|48104167	gi|48104167
23.9347	23.8617	23.4439	23.6927	23.9249	23.7208			2	2	2	9.1	9.1	9.1	28.937	0	6.3811	93061000	6	0.0672584	0.943624	-0.0326742	-0.121242	gi|571514741;gi|48104416	gi|571514741;gi|48104416
28.4154	28.7251	28.7275	27.8677	27.8702	28.176			6	6	6	55.6	55.6	55.6	14.013	0	113.49	2091200000	31	1.95629	0.0529399	0.651382	2.65153	gi|48104474	gi|48104474
25.9192	25.8328	25.9954	25.7421	25.8567	26.0519			6	6	6	20.9	20.9	20.9	37.204	0	15.186	389660000	17	0.115007	0.922514	0.0322641	0.159807	gi|48104536	gi|48104536
30.1242	30.075	30.0923	30.2863	30.4303	30.1539			18	18	18	78.5	78.5	78.5	35.755	0	323.31	7634600000	143	1.1188	0.354794	-0.192984	-1.06551	gi|48104663	gi|48104663
26.0008	24.6161	25.3978	26.3818	26.6553	25.9803			5	5	5	30.3	30.3	30.3	20.465	0	32.406	406920000	17	1.05396	0.147775	-1.0009	-1.83244	gi|48104740	gi|48104740
27.9358	28.0205	28.3298	27.9718	28.0051	27.3371			7	7	7	64.9	64.9	64.9	20.244	0	103.26	1685300000	57	0.582231	0.4221	0.32401	0.930672	gi|48104864	gi|48104864
26.73	26.4709	26.7387	27.0345	26.7688	26.8457			2	2	2	30.2	30.2	30.2	14.567	0	72.2	708150000	24	0.936031	0.345193	-0.236455	-1.08407	gi|48104995	gi|48104995
NaN	21.9959	22.4128	22.2464	NaN	22.4913			1	1	1	10.4	10.4	10.4	21.002	0.0028829	2.3864	21213000	2	0.24677	0.737043	-0.164459	-0.481199	gi|48105111	gi|48105111
NaN	NaN	NaN	22.6754	22.2849	NaN			1	1	1	7.3	7.3	7.3	31.243	0.0010945	2.5935	16972000	2	0	0.965371	NaN	0	gi|48105836	gi|48105836
29.0525	29.1952	29.3483	29.5208	29.5454	29.5369			13	13	13	42.5	42.5	42.5	30.37	0	68.05	4464100000	79	1.76191	0.154235	-0.335672	-1.80749	gi|48105889;gi|571579183	gi|48105889
23.9801	NaN	24.0554	23.7341	NaN	24.3051			4	3	3	23.6	18.1	18.1	23.023	0	6.2934	100180000	3	0.00196821	1	-0.00184155	-0.00474653	gi|48105901;gi|571546226	gi|48105901;gi|571546226
25.6214	25.3005	25.6646	25.5069	24.7193	25.2803			7	7	7	30.3	30.3	30.3	37.382	0	44.584	269130000	10	0.620601	0.385264	0.359992	0.99786	gi|48106111	gi|48106111
27.7084	27.6397	27.4943	27.587	27.6132	27.8083			12	12	12	38.6	38.6	38.6	50.078	0	99.415	1339600000	65	0.230535	0.849288	-0.0553309	-0.285067	gi|48106137	gi|48106137
27.9898	28.2682	28.3544	28.428	27.8698	28.6711			6	6	6	42.1	42.1	42.1	17.875	0	55.744	2056200000	56	0.171908	0.828667	-0.118808	-0.328679	gi|66517421;gi|48106363	gi|66517421;gi|48106363
23.2989	NaN	NaN	23.6715	23.1584	23.2364			2	2	2	9	9	9	46.612	0.0035676	2.2411	43513000	4	0	0.965023	-0.0564982	0	gi|48106725	gi|48106725
26.7841	26.6077	26.8055	26.7016	26.2604	26.2635			7	7	7	35.6	35.6	35.6	35.432	0	54.538	617930000	32	0.951009	0.279462	0.323925	1.24874	gi|571549118;gi|571549112;gi|48106841	gi|571549118;gi|571549112;gi|48106841
28.8473	28.9585	29.1461	28.8628	29.0513	28.7072			9	9	9	46.9	46.9	46.9	17.411	0	55.536	3189700000	69	0.345118	0.717966	0.110195	0.474365	gi|48107260	gi|48107260
22.7952	22.6907	23.6371	23.1834	NaN	22.5298			2	2	2	13.6	13.6	13.6	15.051	0.0032143	2.2679	45257000	5	0.146557	0.829025	0.184449	0.331113	gi|48110113	gi|48110113
26.7361	27.2881	27.109	27.3572	27.134	27.3559			11	11	11	33.8	33.8	33.8	56.188	0	100.02	935660000	34	0.595561	0.460202	-0.237999	-0.853916	gi|48112647	gi|48112647
25.1398	24.9371	25.2575	25.2563	24.8501	24.4524			7	7	7	31.8	31.8	31.8	31.836	0	8.7222	210630000	9	0.443798	0.529167	0.25853	0.738146	gi|571524858;gi|571524852;gi|48113496	gi|571524858;gi|571524852;gi|48113496
27.4348	26.2652	26.1563	27.2573	26.4383	27.6951			2	2	2	32.9	32.9	32.9	15.368	0	35.609	814150000	18	0.391986	0.498137	-0.511443	-0.786121	gi|48118672	gi|48118672
24.2084	24.5774	24.4496	24.3695	NaN	24.3691			3	3	3	10.7	10.7	10.7	46.434	0.00038926	3.7347	133150000	4	0.107368	0.914348	0.0424732	0.177197	gi|571543917;gi|48120151;gi|571543926;gi|1032028375	gi|571543917;gi|48120151;gi|571543926;gi|1032028375
NaN	22.0689	NaN	23.3604	22.6046	21.6742			2	2	2	9.1	9.1	9.1	35.693	0.0010993	2.6603	25232000	2	0	0.964674	-0.477447	0	gi|48120544	gi|48120544
28.4192	28.2261	28.3035	28.5021	28.4059	28.2756			5	5	5	50	50	50	13.852	0	116.78	2150500000	37	0.380738	0.758344	-0.0782375	-0.419837	gi|48120572	gi|48120572
24.4387	25.4942	25.1059	25.3079	25.1319	24.9194			4	4	4	19.4	19.4	19.4	36.616	0	33.873	245630000	12	0.118533	0.873044	-0.106773	-0.249432	gi|48122105	gi|48122105
28.0716	27.8811	28.3488	28.4574	28.709	28.312			8	8	8	32.6	32.6	32.6	40.463	0	260.95	2079900000	44	1.03167	0.23956	-0.392286	-1.40827	gi|48124643	gi|48124643
27.7588	27.7804	27.7355	28.1878	27.9597	27.7192			10	10	10	55.8	55.8	55.8	31.425	0	74.052	1515600000	55	0.657387	0.466192	-0.197348	-0.836582	gi|48126476	gi|48126476
28.8711	28.9316	28.9129	28.7232	28.8052	28.8837			16	16	16	47.6	47.6	47.6	40.62	0	108.17	2998900000	77	0.953749	0.573238	0.10122	0.676271	gi|48126576;gi|571508902	gi|48126576
28.1027	27.8592	27.4658	27.5728	27.9013	27.8497			5	5	5	35.9	35.9	35.9	25.8	0	204.92	1439200000	41	0.0564792	0.948984	0.0346235	0.111057	gi|48128110	gi|48128110
29.3685	29.122	29.4733	29.1984	29.0719	29.0712			10	10	10	40.9	40.9	40.9	34.628	0	217.04	4069400000	80	0.858065	0.396909	0.207444	0.97674	gi|571534065;gi|48128966	gi|571534065;gi|48128966
28.6341	28.8133	29.0481	28.8073	28.5874	28.4747			10	10	10	61.5	61.5	61.5	28.555	0	254.66	2781500000	72	0.604866	0.476819	0.208735	0.819746	gi|571514440;gi|48129806	gi|571514440;gi|48129806
28.6469	28.8024	29.0492	28.5908	28.9113	28.5268			8	8	8	36.7	36.7	36.7	21.022	0	25.923	2846100000	37	0.396373	0.639342	0.156554	0.586479	gi|48130977	gi|48130977
21.9971	NaN	NaN	22.1345	NaN	22.6336			1	1	1	5.7	5.7	5.7	26.344	0.0084774	1.7553	15234000	1	0	0.964326	-0.386948	0	gi|48132665	gi|48132665
24.7854	24.2028	24.1512	25.4699	24.5037	25.5443			4	4	4	8.2	8.2	8.2	73.587	0	11.657	190540000	3	0.94618	0.190158	-0.792837	-1.61134	gi|571576986;gi|571576984;gi|48133028	gi|571576986;gi|571576984;gi|48133028
24.972	24.8186	24.5382	24.3527	24.6713	23.7687			6	4	4	17.4	13.4	13.4	46.223	0	6.5522	155780000	12	0.80775	0.267554	0.512046	1.3022	gi|48136057	gi|48136057
28.7392	29.067	29.0797	28.518	28.7175	28.4403			7	7	7	48.6	48.6	48.6	16.36	0	116.58	2862400000	28	1.35909	0.168436	0.403401	1.69001	gi|48138568	gi|48138568
30.2423	30.25	30.3321	30.0296	30.4466	29.9952			4	4	4	43	43	43	14.336	0	96.057	7740800000	68	0.327204	0.718302	0.117669	0.474701	gi|48138741	gi|48138741
28.0588	28.4774	28.1148	27.9138	27.9607	28.3338			4	4	4	61.6	61.6	61.6	15.783	0	262.11	1840200000	34	0.324507	0.692655	0.147536	0.514532	gi|48138794;gi|571503469	gi|48138794;gi|571503469
30.0148	30.1672	30.0025	29.895	29.8291	29.6618			13	13	13	53	53	53	28.084	0	144.67	6378000000	77	1.41931	0.237769	0.266222	1.42117	gi|48138819	gi|48138819
23.0136	22.6828	22.2887	22.3464	21.8548	22.3254			2	2	2	11.9	11.9	11.9	17.301	0	5.2505	35698000	8	0.856157	0.260945	0.486163	1.33589	gi|48139121	gi|48139121
26.2478	26.405	26.3339	25.7449	25.8366	25.9997			4	4	4	13.6	13.6	13.6	49.792	0	29.952	445970000	16	2.23513	0.057566	0.468498	2.50141	gi|48139270	gi|48139270
25.5394	25.1625	25.7349	26.1382	25.7993	25.9467			4	4	4	20.1	20.1	20.1	26.49	0	8.9428	344480000	5	1.16622	0.183953	-0.48247	-1.63809	gi|48139441	gi|48139441
27.5045	27.3103	27.7962	25.4172	25.7523	25.8418	+	ITB-N-AL_RJB-N-AL	4	4	4	19.7	19.7	19.7	26.58	0	60.229	829750000	22	3.20771	0	1.86657	6.40453	gi|48139903	gi|48139903
23.7159	23.9777	23.1583	24.4564	24.0701	23.8084			2	2	2	19	19	19	22.403	0	5.4924	97037000	6	0.740416	0.291551	-0.494388	-1.21685	gi|48139949	gi|48139949
22.366	21.9055	22.5858	22.5686	22.5376	21.6594			2	2	2	2.4	2.4	2.4	67.678	0.0038979	2.1796	32585000	7	0.0285807	0.977987	0.0305456	0.0665259	gi|48140443	gi|48140443
24.4702	24.6993	24.6468	24.3558	24.5661	25.1219			4	4	4	17.8	17.8	17.8	31.001	0	5.5436	162830000	3	0.115324	0.886392	-0.0758044	-0.223744	gi|48140497;gi|571553257;gi|328794084	gi|48140497;gi|571553257;gi|328794084
28.8778	28.6957	28.8719	29.0261	28.9937	28.6806			7	7	7	32.5	32.5	32.5	17.342	0	47.324	3039000000	38	0.27162	0.791307	-0.0849489	-0.377023	gi|571578878;gi|48140499	gi|571578878;gi|48140499
26.3143	25.4407	23.9752	26.3455	25.0292	25.263			6	6	6	11	11	11	92.808	0	40.597	323120000	18	0.141142	0.821673	-0.302479	-0.338425	gi|48141041	gi|48141041
25.6877	25.8806	25.4423	25.5577	25.7471	26.0085			6	6	6	16.3	16.3	16.3	50.873	0	36.323	356420000	24	0.215338	0.809547	-0.100894	-0.357648	gi|48141273	gi|48141273
28.6447	28.7648	28.709	28.908	28.6974	29.0076			13	13	13	57	57	57	34.139	0	167.32	2926800000	79	0.776754	0.466208	-0.164813	-0.833263	gi|48141571	gi|48141571
26.4032	26.2346	26.5192	26.3633	26.513	26.5731			6	6	6	26.4	26.4	26.4	36.717	0	45.573	564080000	13	0.398199	0.71612	-0.097463	-0.478886	gi|48142169	gi|48142169
27.6167	27.7403	27.7968	27.6158	27.1691	27.6374			15	15	15	43.4	43.4	43.4	45.808	0	61.466	1265200000	41	0.686354	0.422101	0.243823	0.931971	gi|48142179	gi|48142179
NaN	NaN	23.8094	23.3286	23.2405	NaN			1	1	1	9	9	9	19.124	0.00038805	3.6892	37683000	1	0	0.963978	0.524879	0	gi|48142250	gi|48142250
27.0282	26.8001	26.5476	26.9822	27.2349	26.709			2	2	2	19.9	19.9	19.9	15.194	0	39.086	772360000	20	0.373533	0.626776	-0.183371	-0.599786	gi|48142673	gi|48142673
33.4034	33.3924	33.5707	33.6988	33.8825	33.7026			13	13	13	52	52	52	35.883	0	323.31	84563000000	333	1.66425	0.176284	-0.305832	-1.66519	gi|48142692	gi|48142692
27.6016	27.6739	27.4385	27.3184	27.3363	27.7808			3	3	3	20.5	20.5	20.5	21.227	0	34.887	1192600000	18	0.216986	0.815413	0.0928574	0.348451	gi|48142774;gi|328789790	gi|48142774;gi|328789790
27.632	28.161	27.8828	28.1272	28.3119	27.898			14	14	14	30.8	30.8	30.8	65.985	0	126.52	1670200000	43	0.495524	0.525192	-0.220427	-0.749536	gi|48142864	gi|48142864
23.7097	23.709	23.5284	23.7939	22.9153	23.7107			2	2	2	8.2	8.2	8.2	31.125	0	4.5058	78509000	2	0.24201	0.734051	0.175706	0.454666	gi|48143341	gi|48143341
29.7832	29.9121	29.789	29.37	29.6789	29.5133			12	12	12	44	44	44	33.605	0	287.17	5354600000	91	1.44748	0.204186	0.307369	1.54718	gi|507418844;gi|571562193;gi|571562209;gi|1032004021;gi|571562196	gi|507418844;gi|571562193;gi|571562209;gi|1032004021;gi|571562196
31.3962	31.5114	31.4921	31.5785	31.5221	31.5571			30	30	30	61.3	61.3	61.3	67.179	0	323.31	20646000000	292	1.02932	0.61271	-0.0860074	-0.617713	gi|507418852	gi|507418852
22.566	22.4057	22.4836	22.5306	22.5742	22.2345			2	2	2	0.9	0.9	0.9	251.54	0.00037439	3.0438	41120000	7	0.121198	0.909271	0.0386283	0.178574	gi|507418856	gi|507418856
26.6806	27.0031	26.6679	26.3606	26.6112	25.9581			4	4	1	27.7	27.7	7.3	20.709	0	19.714	628700000	11	1.01285	0.222752	0.473931	1.48291	gi|571499266	gi|571499266
24.3227	23.3206	22.4136	23.6632	24.2518	23.214			3	3	3	15.2	15.2	15.2	34.172	0	5.3215	82387000	8	0.222055	0.709399	-0.357354	-0.490927	gi|571499739	gi|571499739
25.3714	25.3716	24.9926	25.1486	25.1452	25.8749			2	2	2	11.3	11.3	11.3	32.43	0.0025326	2.4277	351940000	7	0.203665	0.784676	-0.144348	-0.386404	gi|571499776	gi|571499776
29.3288	29.5054	29.3707	29.439	29.5717	29.4244			10	10	10	37.2	37.2	37.2	31.847	0	60.432	4520500000	77	0.467631	0.736481	-0.0766697	-0.44848	gi|571500086	gi|571500086
25.7577	26.1395	26.0841	25.4416	25.7639	26.0296			4	4	4	27.1	27.1	27.1	21.243	0	20.211	381410000	10	0.527291	0.480263	0.248711	0.808645	gi|571500094	gi|571500094
24.2335	24.2714	24.3967	24.389	24.6968	24.9049			4	4	4	3.7	3.7	3.7	132.06	0	4.4375	145770000	4	1.08193	0.239468	-0.363046	-1.40854	gi|571500150	gi|571500150
29.5089	29.5131	29.5477	29.4762	29.6851	29.5798			21	21	21	54.5	54.5	54.5	52.411	0	296.86	5674600000	130	0.391931	0.81112	-0.0571696	-0.353875	gi|571500181;gi|328779020	gi|571500181;gi|328779020
26.3993	25.9857	26.3158	26.5872	26.4833	26.0749			5	5	5	12.2	12.2	12.2	65.149	0	30.566	525750000	21	0.299472	0.709592	-0.148198	-0.492394	gi|571500246	gi|571500246
28.5669	28.6267	28.6753	28.632	28.3637	28.3695			11	11	11	29.7	29.7	29.7	49.639	0	131.97	2509500000	73	0.829037	0.455185	0.167892	0.865948	gi|571500338	gi|571500338
27.9401	28.274	27.134	28.4688	28.9184	28.8447			4	4	4	22.6	22.6	22.6	20.497	0	50.933	2120500000	27	1.23398	0.106358	-0.961308	-2.06341	gi|571500518	gi|571500518
21.4093	20.9142	NaN	20.3637	NaN	21.7115			1	1	1	4.7	4.7	4.7	35.938	0.003909	2.2021	9474400	1	0.0561891	0.931997	0.124144	0.151769	gi|571500569	gi|571500569
28.6712	28.1784	28.0253	27.5351	27.7593	27.7363			3	3	3	26	26	26	15.378	0	52.995	1711600000	25	1.38272	0.118872	0.614714	1.99936	gi|571500813	gi|571500813
26.8175	26.8062	26.8761	27.2435	26.7823	26.8014			4	4	4	24.4	24.4	24.4	23.411	0	62.592	774960000	24	0.289933	0.746333	-0.109128	-0.432751	gi|571500976	gi|571500976
26.1553	25.7277	25.491	25.5649	26.1179	26.4427			5	5	5	21.2	21.2	21.2	41.3	0	18.658	400390000	14	0.319105	0.632411	-0.250472	-0.594059	gi|571501056	gi|571501056
27.3775	27.3238	27.3306	27.491	27.5517	27.5385			10	10	10	31.2	31.2	31.2	57.359	0	127.16	1130500000	45	2.73305	0.226596	-0.183097	-1.46479	gi|571501059	gi|571501059
29.3063	29.4611	29.3673	29.4952	29.4934	29.4601			12	12	12	32.4	32.4	32.4	62.486	0	114.16	4457300000	86	1.059	0.545038	-0.104671	-0.714742	gi|571501325	gi|571501325
27.1627	27.1631	27.108	27.1057	27.2265	27.1765			4	4	4	18.7	18.7	18.7	24.49	0	32.791	942420000	16	0.250506	0.909674	-0.0249831	-0.179054	gi|571501581;gi|60115688	gi|571501581;gi|60115688
28.5441	28.6792	28.7644	28.8435	29.0186	28.8022			13	13	13	35.9	35.9	35.9	40.672	0	55.971	2846900000	69	1.14951	0.306401	-0.225553	-1.17308	gi|571501685	gi|571501685
28.7389	28.575	28.8904	28.7416	28.8829	28.8747			9	9	9	38.2	38.2	38.2	24.631	0	181.57	2878900000	80	0.409647	0.712119	-0.0983136	-0.486895	gi|571501696	gi|571501696
27.0713	27.1562	26.9252	26.8188	26.3746	26.9104			10	10	10	26.5	26.5	26.5	74.331	0	82.522	771020000	32	0.913534	0.278256	0.349635	1.25454	gi|571501722	gi|571501722
24.6932	24.324	24.8291	24.9044	24.3283	24.411			2	2	2	9	9	9	31.938	0	15.324	162850000	7	0.103477	0.899428	0.0675062	0.20164	gi|571501803	gi|571501803
NaN	NaN	NaN	NaN	22.9223	22.7985			3	3	3	5.9	5.9	5.9	69.74	0.002887	2.3979	25822000	2	0	0.963631	NaN	0	gi|571501905	gi|571501905
26.4629	26.4548	26.5605	26.2925	26.4001	26.1385			4	4	4	17.2	17.2	17.2	30.419	0	20.756	543090000	14	1.21862	0.303828	0.215723	1.17771	gi|571502292	gi|571502292
29.6214	29.5363	29.6002	29.1869	29.2481	29.2292	+	ITB-N-AL_RJB-N-AL	15	15	15	34.5	34.5	34.5	55.233	0	144.86	4430000000	77	3.50605	0.0463095	0.364551	2.77581	gi|571502355	gi|571502355
29.0602	29.0176	29.008	28.8105	28.7229	28.8984			15	15	15	56	56	56	44.058	0	214.79	3295000000	90	1.82864	0.239075	0.217969	1.42327	gi|571502572;gi|571502568;gi|571502576	gi|571502572;gi|571502568;gi|571502576
28.5318	28.3341	28.1177	27.6998	27.9779	28.6409			6	6	6	20	20	20	55.477	0	119.05	2247000000	57	0.295922	0.665853	0.221642	0.549062	gi|571502624;gi|48094590	gi|571502624;gi|48094590
27.2215	27.2154	26.7829	27.1646	27.1502	27.2049			5	5	5	19.6	19.6	19.6	45.508	0	59.03	934180000	20	0.2745	0.768434	-0.0999444	-0.406115	gi|571503163	gi|571503163
25.4681	25.5038	25.4013	24.7358	25.0722	25.2842			3	3	3	14.9	14.9	14.9	39.088	0	17.58	247980000	12	1.23436	0.186444	0.426995	1.62685	gi|571503337;gi|66544564;gi|571503331	gi|571503337;gi|66544564;gi|571503331
24.7835	24.9131	25.6627	24.773	25.2298	24.6495			5	5	5	19.2	19.2	19.2	37.917	0	12.877	211660000	13	0.292692	0.664386	0.235661	0.553264	gi|571503350;gi|571503346	gi|571503350;gi|571503346
25.716	25.2665	25.297	25.2988	25.9233	25.9234			5	5	5	20.6	20.6	20.6	39.672	0	8.7026	313170000	18	0.496565	0.476068	-0.288642	-0.81609	gi|571503450	gi|571503450
20.4757	21.3307	NaN	NaN	NaN	NaN			2	2	2	4.4	4.4	4.4	76.574	0	5.5643	4228800	2	0	0.963283	NaN	0	gi|571503462;gi|571503458;gi|571503454	gi|571503462;gi|571503458;gi|571503454
21.4922	21.6992	21.5209	NaN	NaN	NaN			1	1	1	1.7	1.7	1.7	71.441	0	5.4226	9797200	1	0	0.962936	NaN	0	gi|571503507;gi|571503503	gi|571503507;gi|571503503
27.6724	27.5886	27.4784	27.4925	27.4909	27.5584			13	13	13	34.9	34.9	34.9	63.093	0	132.6	1215200000	67	0.472378	0.76459	0.0658398	0.410458	gi|571503615;gi|571503608;gi|1031999763;gi|571503611	gi|571503615;gi|571503608;gi|1031999763;gi|571503611
23.1651	23.3445	23.1772	23.0541	NaN	22.6577			2	2	2	10.1	10.1	10.1	67.499	0.00073475	2.7145	47119000	2	0.95995	0.263817	0.372977	1.40446	gi|571503636;gi|571503632;gi|571503643;gi|328789286	gi|571503636;gi|571503632;gi|571503643;gi|328789286
26.5906	26.627	26.5182	26.6085	26.5721	26.33			9	9	9	48.1	48.1	48.1	27.207	0	67.499	603830000	30	0.332561	0.782817	0.0750949	0.388952	gi|571503690	gi|571503690
NaN	22.4458	22.6919	22.7577	22.0986	21.7689			2	2	2	6.3	6.3	6.3	36.841	0.0028798	2.3829	28291000	1	0.377119	0.543565	0.360404	0.741138	gi|571503723;gi|571503720	gi|571503723;gi|571503720
27.0487	26.7832	27.1863	27.1991	27.3154	27.2834			9	9	8	28.6	28.6	25.9	49.329	0	37.548	910730000	44	0.988262	0.309466	-0.259868	-1.16383	gi|66564933;gi|571503771	gi|66564933;gi|571503771
23.3902	23.4756	22.6242	23.3655	23.4383	24.0172			4	4	4	4.3	4.3	4.3	145.37	0	13.931	70101000	6	0.58132	0.382572	-0.443697	-1.00778	gi|571503935	gi|571503935
24.7111	25.0691	25.2665	25.0168	24.8208	24.7363			5	5	5	15.3	15.3	15.3	47.624	0	11.035	200750000	12	0.359881	0.660755	0.157592	0.55778	gi|66499771;gi|571504039	gi|66499771;gi|571504039
23.0442	23.2268	NaN	22.5789	22.8219	23.0462			2	2	2	4	4	4	63.876	0	5.8653	41443000	6	0.730934	0.354933	0.319782	1.11416	gi|571504114;gi|66565150;gi|571504110	gi|571504114;gi|66565150;gi|571504110
27.2539	26.8143	26.5338	26.9156	26.9096	26.7801			5	5	5	20.5	20.5	20.5	46.418	0	59.755	757880000	19	0.00168289	1	-0.00110435	-0.00351527	gi|66542091;gi|571504293;gi|571504286	gi|66542091;gi|571504293;gi|571504286
23.0785	NaN	20.2438	NaN	NaN	NaN			2	2	2	3	3	3	94.907	0.0065812	1.9461	10202000	2	0	0.962589	NaN	0	gi|571504327	gi|571504327
25.9069	26.2043	26.1392	26.106	26.2475	25.9706			8	8	8	39.6	39.6	39.6	34.036	0	46.517	454360000	19	0.0714576	0.948657	-0.0246016	-0.111534	gi|571504340	gi|571504340
25.4786	25.2772	25.219	25.1914	25.9297	26.0595			4	4	4	22.8	22.8	22.8	27.981	0	17.037	303950000	9	0.64462	0.359181	-0.40188	-1.05324	gi|66499807;gi|571504693	gi|66499807;gi|571504693
23.1527	NaN	23.4429	23.6995	24.0655	23.0033			2	2	2	40.6	40.6	40.6	7.5901	0	6.069	72326000	6	0.272345	0.665781	-0.291662	-0.564738	gi|571504827	gi|571504827
26.5659	26.8065	26.9762	26.5574	27.0452	27.0656			3	3	3	27.6	27.6	27.6	16.978	0	36.559	746080000	25	0.200871	0.814624	-0.106529	-0.350014	gi|571505185	gi|571505185
24.2028	25.0256	24.7283	24.7397	24.9963	24.8479			3	3	3	10.7	10.7	10.7	36.627	0	19.037	179020000	9	0.343937	0.632623	-0.209087	-0.594389	gi|66500045;gi|571505416	gi|66500045;gi|571505416
24.2938	26.0576	24.7057	24.4399	24.9104	24.8216			2	2	2	24.2	24.2	24.2	10.976	0	9.1882	206910000	14	0.206727	0.735809	0.295056	0.452596	gi|571505508	gi|571505508
26.9937	27.1406	27.141	26.9108	27.2814	27.2835			12	12	1	16	16	1.3	117.29	0	68.05	910650000	31	0.192062	0.84803	-0.0667693	-0.286274	gi|571505819;gi|571505815;gi|571505823;gi|571505831	gi|571505819;gi|571505815;gi|571505823;gi|571505831
28.1569	28.0201	27.9876	27.9982	28.1936	28.1207			16	16	16	35.1	35.1	35.1	73.121	0	207.51	1743700000	63	0.253994	0.852655	-0.0492973	-0.278408	gi|571506170	gi|571506170
29.801	29.9287	29.7215	29.8665	29.7509	29.834			33	33	33	62.7	62.7	62.7	83.028	0	323.31	5842100000	204	0.000360811	1	-7.69297e-05	-0.000453925	gi|571506173	gi|571506173
28.7435	28.5533	28.7142	29.041	29.0962	28.9295			17	17	17	54.1	54.1	54.1	44.468	0	220.46	3020800000	56	1.99266	0.11977	-0.351956	-1.9905	gi|571506184	gi|571506184
NaN	22.7384	22.1812	NaN	22.4132	22.741			1	1	1	23.8	23.8	23.8	9.8389	0	8.1382	24573000	5	0.124098	0.86555	-0.117298	-0.277144	gi|571506297	gi|571506297
23.6951	24.3587	24.55	24.8327	23.5634	23.9888			28	1	1	42.1	1.9	1.9	108.07	0.0028684	2.3446	123810000	3	0.0554831	0.938405	0.0730095	0.131755	gi|571506316	gi|571506316
25.91	25.9823	26.0561	26.7135	26.6693	26.5242	+	ITB-N-AL_RJB-N-AL	24	1	1	38.8	2.8	2.8	107.99	0	11.749	525810000	12	3.10902	0.022	-0.652831	-3.81726	gi|571506320	gi|571506320
27.8754	28.2768	27.6384	27.0394	27.1338	27.6767			6	6	6	43.3	43.3	43.3	18.832	0	242.76	1301900000	29	1.11709	0.162472	0.646899	1.73744	gi|571506711;gi|571506707	gi|571506711;gi|571506707
23.8302	23.6468	24.4577	24.2819	24.71	24.5379			4	4	4	24.1	24.1	24.1	26.528	0	7.476	124710000	10	0.901279	0.238607	-0.53173	-1.41712	gi|571507133;gi|571507129	gi|571507133;gi|571507129
23.5962	23.5416	23.3287	23.8966	23.9969	NaN			1	1	1	4.2	4.2	4.2	33.544	0	6.6666	71051000	7	1.58008	0.120972	-0.457944	-2.16245	gi|571507590;gi|571507586;gi|571507582	gi|571507590;gi|571507586;gi|571507582
27.2946	27.2139	27.418	27.4493	27.2209	27.1947			13	13	13	20	20	20	84.532	0	54.31	1024300000	54	0.0716703	0.954242	0.0205224	0.102457	gi|571507816	gi|571507816
24.5634	24.2141	23.9444	24.1838	24.9277	24.4368			5	5	5	9.8	9.8	9.8	102.72	0	15.945	141340000	8	0.414918	0.543079	-0.275483	-0.720258	gi|571507988;gi|571507985;gi|571507991	gi|571507988;gi|571507985;gi|571507991
26.848	26.5982	27.0116	27.8048	27.5358	27.2513			10	10	10	31.7	31.7	31.7	48.29	0	66.583	970750000	36	1.62644	0.0699578	-0.711356	-2.37159	gi|66500583;gi|571508007;gi|571507998	gi|66500583;gi|571508007;gi|571507998
24.8947	25.1071	24.4512	25.2512	24.9456	24.6151			7	7	7	5.4	5.4	5.4	184.8	0	23.232	204230000	19	0.169503	0.827939	-0.119633	-0.326332	gi|571508065;gi|571508061;gi|571508057;gi|571508054	gi|571508065;gi|571508061;gi|571508057;gi|571508054
26.0382	25.9746	25.8298	25.8479	25.7659	25.9573			9	9	9	15.2	15.2	15.2	90.894	0	30.969	385920000	19	0.473044	0.7075	0.0904942	0.494707	gi|571508326;gi|571508318;gi|571508315;gi|571508322;gi|571508312;gi|571508307;gi|571508302;gi|328792353;gi|1032000669;gi|1032000666	gi|571508326;gi|571508318;gi|571508315;gi|571508322;gi|571508312;gi|571508307;gi|571508302;gi|328792353;gi|1032000669;gi|1032000666
26.7526	26.7363	26.8375	27.0949	26.8113	26.3775			11	11	11	11.3	11.3	11.3	122.17	0	26.646	732250000	21	0.0225884	0.986659	0.014267	0.0458859	gi|571508357	gi|571508357
27.3567	27.6018	27.368	27.6589	27.9014	27.2548			26	13	13	38.4	22	22	82.753	0	189.86	1210900000	43	0.327015	0.676236	-0.162874	-0.534375	gi|571508392	gi|571508392
22.1698	21.5075	20.7336	21.7255	20.1006	21.7858			2	2	2	5.7	5.7	5.7	70.088	0.0094213	1.6981	18289000	7	0.143031	0.822765	0.266316	0.336857	gi|571508442;gi|571508438	gi|571508442;gi|571508438
25.6345	25.5658	25.5215	25.8419	25.2852	25.7642			5	5	5	17.7	17.7	17.7	74.976	0	27.728	329980000	31	0.11593	0.899652	-0.0565008	-0.203869	gi|571508466;gi|571508472;gi|571508469;gi|328792320;gi|571508459;gi|1032000211	gi|571508466;gi|571508472;gi|571508469;gi|328792320;gi|571508459;gi|1032000211
29.0208	28.934	29.3766	29.0045	28.901	28.9189			15	15	15	21.7	21.7	21.7	91.142	0	323.31	3414300000	92	0.535663	0.550928	0.168965	0.706654	gi|571508626	gi|571508626
26.1618	25.7544	25.4633	25.8739	25.8521	26.303			7	7	7	17.3	17.3	17.3	51.555	0	21.13	397110000	21	0.360995	0.612498	-0.216541	-0.618423	gi|571508647	gi|571508647
NaN	23.0731	23.8021	23.5785	22.7945	22.836			2	2	2	13.1	13.1	13.1	20.454	0	8.7805	57179000	3	0.34506	0.57261	0.367948	0.698789	gi|571508663	gi|571508663
NaN	22.9672	22.4994	23.4796	24.1685	23.1743			1	1	1	13.4	13.4	13.4	16.66	0	4.355	55659000	4	0.894675	0.196104	-0.874168	-1.6885	gi|571508680	gi|571508680
28.8333	28.3837	28.6517	28.4563	28.6112	28.3655			12	12	12	38.9	38.9	38.9	44.487	0	101.79	2742800000	46	0.414639	0.641225	0.145199	0.583195	gi|571508698	gi|571508698
25.6365	25.9491	25.428	25.8565	25.9333	25.7			7	7	7	24.7	24.7	24.7	51.178	0	35.075	353670000	19	0.404683	0.630738	-0.158718	-0.596087	gi|571508944;gi|571508941;gi|571508947	gi|571508944;gi|571508941;gi|571508947
29.0388	28.8819	29.2482	29.1539	29.0377	29.0508			12	12	12	56.4	56.4	56.4	27.951	0	198.22	3483000000	73	0.0767095	0.947362	-0.0244802	-0.115316	gi|571509256	gi|571509256
26.6183	26.813	26.5517	26.7484	26.5432	27.0099			6	6	6	32.9	32.9	32.9	18.894	0	22.722	682980000	16	0.272597	0.760187	-0.10617	-0.414508	gi|571509381;gi|571509375	gi|571509381;gi|571509375
22.705	22.723	23.4985	23.5522	23.2651	23.1318			1	1	1	11.3	11.3	11.3	13.247	0	18.1	59072000	6	0.516772	0.451815	-0.340869	-0.875216	gi|571509487;gi|571509483;gi|571509480	gi|571509487;gi|571509483;gi|571509480
24.502	25.0147	24.696	NaN	24.3817	NaN			3	3	3	13.3	13.3	13.3	36.277	0	7.3258	134310000	7	0	0.961896	0.355864	0	gi|66501269;gi|571509565;gi|571509562;gi|571509558	gi|66501269;gi|571509565;gi|571509562;gi|571509558
26.6883	26.525	25.8097	25.4679	25.8524	25.6799			6	6	6	21	21	21	41.257	0	30.033	468290000	14	1.08626	0.163231	0.674255	1.72083	gi|571509908;gi|110750077	gi|571509908;gi|110750077
27.5	27.373	27.4044	27.4081	27.5438	27.6063			11	11	11	32.2	32.2	32.2	39.094	0	80.544	1148600000	53	0.599925	0.665514	-0.0936349	-0.551233	gi|571509953;gi|66501185;gi|571509949;gi|571509942;gi|571509939	gi|571509953;gi|66501185;gi|571509949;gi|571509942;gi|571509939
24.1576	23.5633	23.2701	23.887	23.8441	23.7169			2	2	2	31.1	31.1	31.1	11.957	0	12.532	88445000	6	0.22364	0.759256	-0.152334	-0.416196	gi|571510150	gi|571510150
23.5401	23.6728	23.3551	23.8449	23.4292	24.3566			3	3	3	3	3	3	165.49	0	10.534	86203000	10	0.553196	0.426741	-0.354173	-0.923365	gi|571510171	gi|571510171
24.069	23.9484	NaN	22.6445	NaN	NaN			1	1	1	12.7	12.7	12.7	15.496	0	8.7645	41802000	2	0	0.96155	1.36423	0	gi|571510186	gi|571510186
23.5337	23.1414	22.8318	23.7207	23.5847	23.7598			3	3	3	12	12	12	43.019	0	4.7405	70413000	6	1.16357	0.172686	-0.51941	-1.67602	gi|66529516;gi|571510214	gi|66529516;gi|571510214
27.3016	27.2632	27.219	27.4843	27.2405	27.1597			11	11	11	41.3	41.3	41.3	45.539	0	70.578	1007400000	51	0.122064	0.918142	-0.0335725	-0.167493	gi|571510578;gi|571510585	gi|571510578;gi|571510585
23.0776	22.9035	22.8566	22.5438	22.865	22.5579			1	1	1	10	10	10	18.715	0	5.8767	45424000	6	1.09649	0.268434	0.290342	1.29326	gi|571510600	gi|571510600
24.8429	25.1294	24.3766	24.3052	24.1771	24.7348			1	1	1	9.1	9.1	9.1	26.496	0	28.063	159900000	11	0.611851	0.384638	0.377266	1.00152	gi|571510865;gi|571510861	gi|571510865;gi|571510861
26.1174	26.3751	26.1216	26.1913	26.1332	26.1707			5	5	5	24.4	24.4	24.4	35.644	0	84.446	510390000	30	0.172544	0.895352	0.0396175	0.211966	gi|571510978;gi|110767181	gi|571510978;gi|110767181
22.2255	22.6101	21.6333	22.7037	22.5104	23.021			2	2	2	4.4	4.4	4.4	84.815	0	6.3549	36498000	4	0.852889	0.240693	-0.588707	-1.39928	gi|571511031	gi|571511031
31.1526	31.2173	31.2455	31.3035	31.3664	31.0723			17	17	17	61.3	61.3	61.3	27.781	0	323.31	15691000000	154	0.170688	0.889841	-0.0422274	-0.218204	gi|571511433	gi|571511433
NaN	NaN	NaN	NaN	22.9562	23.2312			1	1	1	3.1	3.1	3.1	66.758	0.0068894	1.8962	17253000	1	0	0.961204	NaN	0	gi|571511437	gi|571511437
22.9597	22.6536	23.1027	23.9992	24.0464	23.4825	+	ITB-N-AL_RJB-N-AL	3	3	3	13.4	13.4	13.4	34.211	0	6.493	72555000	4	1.85813	0.0428919	-0.937398	-2.89325	gi|571511541;gi|571511537	gi|571511541;gi|571511537
30.441	30.7796	30.7816	29.9874	30.2815	30.227			11	11	11	41.7	41.7	41.7	23.848	0	323.31	9065300000	91	1.59097	0.106164	0.502104	2.05098	gi|571511696;gi|1032015131;gi|1032015124;gi|1032015133	gi|571511696;gi|1032015131;gi|1032015124
24.6768	24.2711	25.1145	24.5143	23.9409	23.9224			3	3	3	11.2	11.2	11.2	37.954	0.00038865	3.7185	144890000	4	0.836322	0.248851	0.561595	1.36467	gi|571511817	gi|571511817
22.5076	23.0728	22.7087	23.4008	22.3127	23.0973			4	4	4	4.6	4.6	4.6	163.55	0.00038476	3.4255	49009000	3	0.181954	0.792708	-0.173893	-0.374816	gi|571511835;gi|571511839	gi|571511835;gi|571511839
29.5985	30.3014	29.5775	30.1832	30.7386	30.5948			7	7	7	38.3	38.3	38.3	21.68	0	128.15	7733800000	62	1.10092	0.161156	-0.679713	-1.74145	gi|571511904	gi|571511904
24.8986	25.1775	25.3269	24.6268	24.2452	24.595			49	1	1	65.5	3	3	93.89	0	56.09	192260000	11	1.67475	0.07093	0.645361	2.34486	gi|571512062	gi|571512062
NaN	NaN	NaN	NaN	24.0436	24.1201			1	1	1	8.4	8.4	8.4	17.642	0	4.6078	34205000	1	0	0.960859	NaN	0	gi|571512124	gi|571512124
31.203	31.1176	30.9649	30.9644	31.1041	31.0962			34	34	34	49.4	49.4	49.4	103.03	0	323.31	14068000000	251	0.184631	0.88874	0.0402196	0.219663	gi|571512170	gi|571512170
22.2414	22.7411	22.548	22.741	22.3117	22.5561			2	2	2	4.6	4.6	4.6	55.996	0.00039809	4.1567	37166000	3	0.0467243	0.962743	-0.026125	-0.0896685	gi|571512353	gi|571512353
25.2506	24.4219	25.025	25.8629	25.5061	25.9245			7	7	7	21.2	21.2	21.2	48.504	0	15.344	273810000	9	1.43857	0.0769767	-0.865318	-2.27917	gi|571512391	gi|571512391
23.1895	23.2935	24.0268	24.8683	23.7095	24.1829			2	2	2	13.4	13.4	13.4	21.079	0	5.0304	103820000	3	0.812608	0.23852	-0.750282	-1.42289	gi|571512513	gi|571512513
23.5324	23.3947	23.4029	23.8203	23.3919	23.8895			2	2	2	15.6	15.6	15.6	22.591	0	21.759	76322000	5	0.727568	0.394418	-0.257226	-0.982242	gi|571512744;gi|571512740;gi|571512732;gi|571512728;gi|571512724	gi|571512744;gi|571512740;gi|571512732;gi|571512728;gi|571512724
30.9883	30.9401	31.1159	30.9073	30.8525	30.7315			14	14	14	43.9	43.9	43.9	41.981	0	215.58	12606000000	130	1.17436	0.355955	0.184358	1.06067	gi|571512781;gi|571512779;gi|571512773;gi|571512765;gi|571512761;gi|1032015580;gi|328786319	gi|571512781;gi|571512779;gi|571512773;gi|571512765;gi|571512761;gi|1032015580;gi|328786319
29.35	29.2859	29.5848	29.4571	29.2588	29.5004			11	11	11	37.1	37.1	37.1	37.964	0	129.74	4467200000	66	0.00404193	1	0.00145022	0.00667051	gi|571512898	gi|571512898
25.116	25.3995	25.1658	25.0549	25.1691	25.4343			1	1	1	9	9	9	16.283	0	7.4655	439490000	36	0.0178972	0.988452	0.00766881	0.0316399	gi|571513237	gi|571513237
29.9225	29.7896	29.5912	30.0146	29.4264	29.5149			9	9	9	24.3	24.3	24.3	59.151	0	142.79	5633800000	70	0.217863	0.791835	0.115797	0.377331	gi|58585134;gi|571513382	gi|58585134;gi|571513382
31.7975	32.0321	32.1556	31.5761	31.7248	31.5407			10	10	1	63.6	63.6	9.1	15.035	0	323.31	24466000000	106	1.48211	0.162678	0.381233	1.73923	gi|58585202;gi|571513390	gi|58585202;gi|571513390
21.4223	22.2673	23.2402	22.9656	21.997	22.3501			3	3	3	5.7	5.7	5.7	57.165	0.00039047	3.7823	36442000	6	0.0751618	0.907125	-0.127618	-0.183199	gi|571513394	gi|571513394
24.7017	24.3042	24.6078	24.3452	24.9646	24.2448			4	4	4	16.2	16.2	16.2	44.439	0	11.758	151710000	11	0.0259323	0.981983	0.0197341	0.0555851	gi|66504543;gi|571513500;gi|571513496	gi|66504543;gi|571513500;gi|571513496
26.109	25.2578	25.6645	25.2967	25.5298	25.4075			8	8	8	19.4	19.4	19.4	58.034	0	34.153	305030000	23	0.448611	0.524589	0.265743	0.748876	gi|571513682;gi|571513678;gi|571513674	gi|571513682;gi|571513678;gi|571513674
22.6838	23.405	22.9835	22.9337	23.3797	23.5536			1	1	1	5.2	5.2	5.2	28.623	0.0010921	2.5612	58503000	5	0.40215	0.555283	-0.264895	-0.698952	gi|571513751	gi|571513751
23.729	23.0501	23.3336	23.386	24.2612	23.6957			7	7	7	1.8	1.8	1.8	500.2	0	19.915	77665000	4	0.563497	0.399795	-0.410076	-0.969184	gi|571514351	gi|571514351
28.6948	28.2575	28.5332	28.7358	28.6893	28.5991			16	16	16	44.2	44.2	44.2	45.598	0	190.54	2514400000	92	0.600987	0.509547	-0.179593	-0.768167	gi|571514405	gi|571514405
28.0345	28.0476	27.9504	28.2314	28.2218	28.066			9	9	9	29.1	29.1	29.1	33.487	0	65.466	1766800000	33	1.23604	0.38381	-0.162252	-1.00374	gi|571514456	gi|571514456
23.6251	23.68	24.249	24.5301	24.054	24.1572			4	4	4	7.5	7.5	7.5	84.206	0	11.361	111170000	16	0.736421	0.318981	-0.395706	-1.14253	gi|571514506;gi|571514502;gi|571514498	gi|571514506;gi|571514502;gi|571514498
25.4919	25.4202	25.0674	25.5391	25.668	25.2966			9	9	9	12.9	12.9	12.9	105.79	0	18.799	279050000	16	0.439778	0.592637	-0.174761	-0.646107	gi|571514562	gi|571514562
30.0477	29.9124	30.0802	29.4858	29.6805	29.4964			13	13	13	52.7	52.7	52.7	27.542	0	101.81	5770000000	94	2.31266	0.0580098	0.459169	2.53089	gi|571514744	gi|571514744
24.476	24.9627	24.8801	24.4026	24.8498	24.8117			2	2	2	7.6	7.6	7.6	37.193	0	4.7925	172770000	3	0.152702	0.854601	0.0848872	0.27597	gi|571514793;gi|571514786	gi|571514793;gi|571514786
23.2908	23.3962	23.156	23.6263	23.8021	23.8813			2	2	2	12.4	12.4	12.4	23.848	0.0003775	3.1695	75121000	6	2.05323	0.0642795	-0.488906	-2.41414	gi|571514973;gi|66504238	gi|571514973;gi|66504238
26.7853	26.6176	27.1055	26.3241	26.6553	26.2555			14	14	14	10.2	10.2	10.2	483.8	0	47.388	666200000	40	1.0556	0.22609	0.424547	1.46912	gi|571515011;gi|571515007;gi|571515004;gi|571515001;gi|571514998;gi|571514995;gi|571514992;gi|571514989;gi|571514985;gi|571515022;gi|1032014761	gi|571515011;gi|571515007;gi|571515004;gi|571515001;gi|571514998;gi|571514995;gi|571514992;gi|571514989;gi|571514985;gi|571515022;gi|1032014761
25.685	26.3508	25.8499	26.3174	26.4057	26.6469			6	6	6	40.2	40.2	40.2	20.317	0	31.552	487290000	17	1.04172	0.21024	-0.494789	-1.53136	gi|571515131	gi|571515131
28.6427	28.7297	28.7911	28.8245	28.5154	28.7132			12	12	3	18.3	18.3	7.5	103.98	0	57.312	2731800000	50	0.135608	0.907493	0.0368036	0.183907	gi|571515300;gi|571515315;gi|571515312;gi|571515308;gi|571515304;gi|571515296;gi|571515329	gi|571515300;gi|571515315;gi|571515312;gi|571515308;gi|571515304;gi|571515296;gi|571515329
26.771	26.448	27.0959	26.7733	26.4953	26.5218			10	10	10	38.5	38.5	38.5	38.81	0	33.703	681150000	43	0.350876	0.650925	0.174833	0.569584	gi|571515342	gi|571515342
28.1427	27.963	27.9671	28.4419	27.9927	28.0634			10	10	10	26.7	26.7	26.7	61.105	0	112.1	1783700000	54	0.395273	0.655877	-0.141739	-0.563572	gi|571515506;gi|571501757;gi|1031998964;gi|328783191	gi|571515506
24.5526	24.4856	24.438	24.7972	24.4391	25.0128			4	4	4	7.6	7.6	7.6	101.41	0	28.696	159160000	9	0.687252	0.411721	-0.257624	-0.952148	gi|571515576;gi|571515573	gi|571515576;gi|571515573
26.966	27.0455	26.4456	26.504	26.3677	26.922			6	6	6	22.6	22.6	22.6	29.163	0	57.33	687130000	21	0.367857	0.60572	0.221141	0.629355	gi|571515652	gi|571515652
23.9711	23.6698	23.261	23.4946	24.2847	23.9487			4	4	4	12.5	12.5	12.5	54.17	0	8.2962	90401000	11	0.375108	0.573827	-0.275374	-0.675207	gi|571515675;gi|571515678	gi|571515675;gi|571515678
31.8796	31.5954	31.8583	32.0786	31.9297	31.9092			14	14	14	82.4	82.4	82.4	16.832	0	323.31	24572000000	186	0.854993	0.414681	-0.194715	-0.945963	gi|571515702	gi|571515702
24.6295	24.6748	24.2087	24.4183	24.5277	25.0362			6	6	6	15.9	15.9	15.9	71.726	0	31.596	157620000	19	0.257761	0.732367	-0.156389	-0.458094	gi|571516079	gi|571516079
21.6178	22.8026	21.2987	21.5945	21.4945	22.0673			1	1	1	1.9	1.9	1.9	67.314	0	6.6447	24186000	6	0.141719	0.83276	0.187564	0.317681	gi|571517180;gi|571517176	gi|571517180;gi|571517176
24.0314	23.5711	23.833	24.4066	24.2862	24.2464			4	4	4	4.3	4.3	4.3	106.17	0	22.665	110990000	14	1.6184	0.105567	-0.501226	-2.07369	gi|571517320;gi|58585096	gi|571517320;gi|58585096
27.2977	26.8339	27.2922	27.162	27.0593	27.3002			5	5	5	45.9	45.9	45.9	17.34	0	65.992	937850000	45	0.0673134	0.943339	-0.0325648	-0.12115	gi|571517477	gi|571517477
28.6515	28.6893	28.8301	28.6012	28.5333	28.5552			5	5	5	19.1	19.1	19.1	51.887	0	94.134	2664700000	59	1.29773	0.377586	0.160378	1.01557	gi|66513394;gi|571518144;gi|571518137	gi|66513394;gi|571518144;gi|571518137
25.2649	25.6829	25.3324	25.6895	25.0114	25.3827			6	6	6	20.2	20.2	20.2	55.042	0	16.607	275250000	24	0.100044	0.902874	0.0655028	0.195542	gi|571518333;gi|1032018196;gi|1032018194	gi|571518333;gi|1032018196;gi|1032018194
24.7061	24.7259	24.7886	24.6965	25.0818	24.9471			2	2	2	10.5	10.5	10.5	35.528	0	6.7651	183280000	10	0.65928	0.499499	-0.168305	-0.780617	gi|571518466;gi|571518462;gi|571518459;gi|571518469	gi|571518466;gi|571518462;gi|571518459;gi|571518469
26.6241	26.5489	26.7669	26.2107	26.3683	26.1372			3	3	3	44.6	44.6	44.6	9.2094	0	110.32	600150000	20	1.92016	0.100686	0.407864	2.1084	gi|571518500	gi|571518500
25.7393	25.6518	25.9646	24.8675	24.9229	24.6906	+	ITB-N-AL_RJB-N-AL	4	4	4	40	40	40	19.474	0	42.148	306180000	14	2.9231	0.0171538	0.958215	4.42461	gi|571518621	gi|571518621
21.4394	21.9332	22.0595	23.073	21.9924	22.5585			2	2	2	2.5	2.5	2.5	122.7	0.00039573	4.0451	31148000	4	0.936137	0.198945	-0.73059	-1.57145	gi|571518766	gi|571518766
27.9329	27.6885	27.8188	28.1536	28.0886	27.9886			18	18	18	22.4	22.4	22.4	138.82	0	104.11	1605400000	76	1.43555	0.238162	-0.26354	-1.42168	gi|571519001;gi|1031997538	gi|571519001
22.5345	22.7457	22.6761	22.8107	22.9462	23.2738			2	2	2	2.2	2.2	2.2	122.33	0	8.4186	46605000	6	1.11657	0.237902	-0.3582	-1.42787	gi|571519252;gi|571519248;gi|571519244	gi|571519252;gi|571519248;gi|571519244
26.3654	26.5287	26.1288	25.9156	26.2509	26.293			13	13	1	20	20	2.1	117.4	0	59.862	507040000	30	0.491605	0.552926	0.187848	0.704782	gi|571519388	gi|571519388
25.2154	25.6764	25.5745	25.7464	25.2526	25.4088			13	1	1	20.6	2.6	2.6	117.19	0	4.5058	292450000	7	0.0325595	0.978803	0.0194855	0.0645349	gi|571519394	gi|571519394
29.0249	29.0649	29.1779	28.8376	28.9909	28.8105			12	12	12	58.7	58.7	58.7	29.015	0	91.063	3299400000	74	1.35145	0.290788	0.209556	1.21491	gi|571519464	gi|571519464
29.0211	29.0735	28.8277	29.0236	28.9444	29.0445			15	15	15	52.4	52.4	52.4	39.993	0	92.561	3299300000	72	0.137593	0.919039	-0.0300535	-0.166322	gi|571519817;gi|66505792	gi|571519817;gi|66505792
28.6157	28.5671	28.7128	28.9832	28.7565	28.8294			25	25	25	42.8	42.8	42.8	83.006	0	200.06	2866600000	93	1.32444	0.278335	-0.224525	-1.25184	gi|571519898;gi|66505780	gi|571519898;gi|66505780
26.6012	26.87	26.8357	27.2258	27.3559	26.7941			4	4	4	18.5	18.5	18.5	23.448	0	9.9648	814740000	22	0.874811	0.286301	-0.356348	-1.23035	gi|571519942;gi|571519939;gi|571519919;gi|571519916	gi|571519942;gi|571519939;gi|571519919;gi|571519916
23.933	24.8418	24.1112	23.449	23.3028	23.3648			46	1	1	56.2	1.5	1.5	98.068	0.00038986	3.7695	100470000	1	1.51673	0.0627665	0.923136	2.4215	gi|571520412	gi|571520412
[truncated: 887 more rows]

## Sheet: Table S3
Table S3. Differential expressions of protein groups identified in the antennal lobes (ALs) of newly emerged bees (NEBs) between unselected Italian bees (ITBs) and high royal jelly producing bees (RJBs). (Using Student's T-test in Perseus, S0=0.1, FDR=0.05 ). Notes: ITB-N-AL represents the antennal lobes of Italian newly emerged bees; RJB-N-AL represents the antennal lobes of high royal jelly pro…
[truncated: 178 more rows]

[truncated: 15 more sheets: Table S4, Table S5, Table S6, Table S7, Table S8, Table S9, Table S10, Table S11, Table S12, Table S13, Table S14, Table S15, Table S16, Table S17, Table S18]
